# Supplementary material for: MiRNA-Mediated Subpathway Identification and Network Module Analysis to Reveal Prognostic Markers in Human Pancreatic Cancer
Source: Front Genet. 2020 Dec 9;11:606940. doi: 10.3389/fgene.2020.606940 (PMC7756031; doi:10.3389/fgene.2020.606940)
Supplement: Supplementary Table 1 — PC-relevant subpathway list. [file Table_1.XLSX]

## Sheet: Table S1
Table S1. PC-relevant subpathways list
PathwayId	PathwayName	AnnMoleculeRatio	AnnBgRatio	Pvalue	FDR	AnnMoleculeList	AnnBgMoleculeList
path:04010_1	MAPK signaling pathway	23/1693	46/31954	0	0	1850;3925;5595;5906;4893;4915;783;784;9254;8986;6885;7046;7132;5880;9479;5609;5601;409;4609;2872;8569;hsa-miR-320a;hsa-miR-320b	5923;11221;1850;3925;5594;5595;673;5906;4893;4915;783;784;9254;8986;468;1432;6885;10454;7046;7132;5880;5058;9479;5609;5599;5601;6416;409;23162;4609;2872;8569;hsa-miR-26b-5p;hsa-miR-21-5p;hsa-miR-98-5p;hsa-miR-101-3p;hsa-miR-124-3p;hsa-miR-335-5p;hsa-miR-320a;hsa-miR-92a-3p;hsa-miR-193b-3p;hsa-miR-16-5p;hsa-miR-320b;hsa-miR-34a-5p;hsa-let-7e-5p;hsa-miR-20a-5p
path:04110_1	Cell cycle	30/1693	64/31954	0	0	4171;4173;4175;23594;51434;983;701;4085;699;7529;7533;7534;2810;1111;11200;9088;9232;8317;991;8318;891;9133;9134;7272;4609;1871;hsa-miR-320a;hsa-miR-654-3p;hsa-miR-520a-3p;hsa-miR-320b	51343;4171;4173;4175;23594;4998;10393;51434;983;701;5347;472;4085;699;9184;7529;7533;7534;2810;1111;11200;1026;9088;9232;5925;7157;8317;991;994;8318;85417;891;9133;9134;8379;7272;4609;1871;hsa-miR-24-3p;hsa-miR-215-5p;hsa-miR-34a-5p;hsa-miR-16-5p;hsa-miR-455-3p;hsa-miR-423-5p;hsa-miR-615-3p;hsa-miR-320a;hsa-miR-31-5p;hsa-miR-1;hsa-let-7c-5p;hsa-miR-193b-3p;hsa-miR-92a-3p;hsa-let-7b-5p;hsa-miR-484…
path:04151_1	PI3K-Akt signaling pathway	35/1693	62/31954	0	0	9470;64223;4609;57818;7529;7533;7534;1945;1950;2257;80310;8817;4893;5595;2782;2787;2788;3672;3673;3691;1101;3914;3918;3455;3566;3449;3574;148327;9134;hsa-miR-320a;hsa-miR-320b;hsa-miR-654-3p;hsa-miR-520a-3p;hsa-miR-582-5p;hsa-miR-3679-3p	9470;1978;64223;1436;3480;4609;2309;57818;7529;7533;7534;1945;1950;2257;80310;8817;4893;1026;5595;2782;2787;2788;22801;3672;3673;3691;10319;1101;3911;3914;3918;1441;3455;3566;1440;3449;3574;148327;4170;9134;hsa-miR-16-5p;hsa-miR-145-5p;hsa-miR-124-3p;hsa-miR-1;hsa-miR-155-5p;hsa-miR-98-5p;hsa-miR-484;hsa-miR-877-3p;hsa-miR-17-5p;hsa-miR-335-5p;hsa-miR-320a;hsa-miR-21-5p;hsa-miR-423-5p;hsa-miR-26a…
path:05034_1	Alcoholism	30/1693	52/31954	0	0	148327;51564;79885;8841;805;2782;2787;2788;4893;5595;2354;3015;317772;723790;8337;8338;92815;9555;3017;8339;8343;8365;653604;8351;4915;hsa-miR-320b;hsa-miR-320a;hsa-miR-217;hsa-miR-320c;hsa-miR-3909	2778;111;10488;148327;10013;51564;79885;8841;627;805;808;2782;2787;2788;3845;4893;5594;5595;2354;8520;221613;3014;3015;317772;723790;8337;8338;92815;9555;3017;8339;8343;8970;8365;653604;8351;8358;4915;hsa-miR-335-5p;hsa-miR-17-5p;hsa-miR-92a-3p;hsa-miR-320b;hsa-miR-320a;hsa-let-7b-5p;hsa-miR-1;hsa-miR-34a-5p;hsa-miR-100-5p;hsa-miR-148b-3p;hsa-miR-98-5p;hsa-miR-217;hsa-miR-320c;hsa-miR-3909
path:05152_1	Tuberculosis	23/1693	45/31954	0	0	5878;10312;805;816;817;6772;3460;5595;4615;7132;8772;841;637;3449;387;3687;64127;8915;3459;5601;hsa-miR-320a;hsa-miR-320b;hsa-miR-320c	5878;5289;10312;7879;805;808;815;816;817;6772;3716;3460;5595;5970;7189;4615;7124;7132;8772;841;637;3449;387;3687;64127;8767;8915;3459;5601;4843;hsa-miR-1;hsa-miR-7-5p;hsa-let-7c-5p;hsa-miR-155-5p;hsa-miR-149-5p;hsa-miR-100-5p;hsa-miR-26b-5p;hsa-miR-375;hsa-miR-320a;hsa-let-7a-5p;hsa-miR-146a-5p;hsa-miR-92a-3p;hsa-miR-15b-5p;hsa-miR-320b;hsa-miR-320c
path:05164_1	Influenza A	22/1693	41/31954	0	0	29110;4615;29108;3455;6772;10379;4938;4939;4940;5609;5601;5610;7514;5595;60;10482;10625;3459;3460;hsa-miR-320a;hsa-miR-320c;hsa-miR-320b	29110;4615;29108;3455;3716;6772;10379;4938;4939;4940;5609;5601;5610;6041;7416;7514;5595;60;10482;11100;10625;3459;3460;hsa-miR-26b-5p;hsa-miR-15b-5p;hsa-miR-155-5p;hsa-miR-92a-3p;hsa-miR-124-3p;hsa-miR-221-3p;hsa-miR-16-5p;hsa-miR-7-5p;hsa-miR-320a;hsa-miR-615-3p;hsa-miR-106b-5p;hsa-miR-484;hsa-miR-34a-5p;hsa-let-7c-5p;hsa-miR-125a-5p;hsa-miR-320c;hsa-miR-320b;hsa-miR-196a-5p
path:05168_1	Herpes simplex infection	22/1693	39/31954	0	0	5601;727;4615;6885;3449;5610;4938;4939;4940;10482;3455;3459;3460;6772;10379;3106;983;7132;8772;841;hsa-miR-320a;hsa-miR-320c	5601;5970;727;4615;6885;3449;7189;5610;4938;4939;4940;6041;10482;3455;3459;3460;3716;6772;10379;3106;983;7132;8772;841;54205;hsa-miR-615-3p;hsa-miR-320a;hsa-miR-26b-5p;hsa-miR-193b-3p;hsa-miR-10a-5p;hsa-miR-106b-5p;hsa-miR-7-5p;hsa-miR-92a-3p;hsa-miR-146a-5p;hsa-miR-155-5p;hsa-miR-15b-5p;hsa-miR-34a-5p;hsa-miR-103a-3p;hsa-miR-320c
path:05200_2	Pathways in cancer	38/1693	85/31954	0	0	3914;3918;3673;23624;2064;2322;7039;1950;6772;4893;5898;387;5880;5601;4609;51176;112399;54583;6923;675;7046;6257;3728;1871;9134;1163;1164;8772;841;637;332;6513;4318;5595;2323;hsa-miR-320a;hsa-miR-320c;hsa-miR-320b	3688;3911;3914;3918;3673;23624;23533;3716;1956;2064;2322;7039;1950;8312;6772;4893;5900;5898;387;5880;5601;3725;4609;51176;112399;54583;6923;2034;54205;675;7046;6257;3728;1050;5925;1871;9134;1163;1164;8772;841;637;332;2277;6513;4318;5595;2323;hsa-miR-124-3p;hsa-let-7a-5p;hsa-miR-128-3p;hsa-miR-221-3p;hsa-miR-26b-5p;hsa-miR-193b-3p;hsa-miR-7-5p;hsa-miR-30c-5p;hsa-miR-34a-5p;hsa-miR-30a-5p;hsa-miR-1…
path:05322_1	Systemic lupus erythematosus	19/1693	29/31954	0	0	727;3015;317772;723790;8337;8338;92815;9555;3017;8339;8343;653604;8351;8365;6738;hsa-miR-320a;hsa-miR-320c;hsa-miR-320b;hsa-miR-3909	727;3015;317772;723790;8337;8338;92815;9555;3017;8339;8343;8970;653604;8351;8358;8365;6738;hsa-miR-193b-3p;hsa-miR-98-5p;hsa-miR-34a-5p;hsa-miR-320a;hsa-miR-148b-3p;hsa-miR-615-3p;hsa-miR-92b-3p;hsa-miR-320c;hsa-miR-1;hsa-miR-155-5p;hsa-miR-320b;hsa-miR-3909
path:04630_1	Jak-STAT signaling pathway	16/1693	22/31954	2.22e-16	2.33e-15	4609;10379;6772;51588;23624;1271;3455;3459;3460;3566;3601;3977;58985;3574;hsa-miR-320a;hsa-miR-320b	894;4609;122809;10379;6772;51588;23624;3716;1271;3455;3459;3460;3566;3601;3977;58985;3574;hsa-miR-98-5p;hsa-miR-335-5p;hsa-miR-106b-5p;hsa-miR-320a;hsa-miR-320b
path:04066_1	HIF-1 signaling pathway	20/1693	38/31954	3.33e-16	3.18e-15	6923;112399;54583;6513;1950;2064;816;817;2597;2023;2026;7018;3459;3460;9470;5595;2872;8569;hsa-miR-320a;hsa-miR-320b	6923;112399;54583;405;1387;3091;6513;1950;2064;3480;816;817;2597;2023;2026;7018;4790;5970;3459;3460;1977;9470;5594;5595;5604;2872;8569;hsa-miR-92a-3p;hsa-miR-125a-5p;hsa-miR-484;hsa-miR-335-5p;hsa-miR-26b-5p;hsa-miR-21-5p;hsa-miR-98-5p;hsa-miR-324-3p;hsa-miR-320a;hsa-miR-331-3p;hsa-miR-320b
path:04020_1	Calcium signaling pathway	18/1693	30/31954	4.44e-16	3.89e-15	6543;816;817;51196;2064;2769;5023;6262;93129;1131;2925;887;805;489;154;hsa-miR-320a;hsa-miR-320c;hsa-miR-320b	107;7416;6543;816;817;5578;51196;2064;2767;2769;5023;5335;113026;6262;23236;93129;1131;2925;887;163688;805;808;489;154;2774;2778;hsa-miR-320a;hsa-miR-335-5p;hsa-miR-320c;hsa-miR-320b
path:05166_1	HTLV-I infection	22/1693	49/31954	8.88e-16	7.17e-15	6513;3106;4609;4893;7514;5901;467;7046;5424;51434;991;9232;701;4085;7132;5601;1871;1111;11200;hsa-miR-320a;hsa-miR-320b;hsa-miR-320c	6513;821;3106;4609;4893;7416;7514;5901;467;7046;4087;5424;10393;51434;991;9232;701;4085;7132;5601;1871;7157;1111;11200;hsa-miR-1;hsa-miR-186-5p;hsa-miR-124-3p;hsa-miR-16-5p;hsa-miR-484;hsa-miR-320a;hsa-miR-149-5p;hsa-miR-24-3p;hsa-miR-21-5p;hsa-miR-141-3p;hsa-let-7c-5p;hsa-miR-92a-3p;hsa-let-7b-5p;hsa-miR-17-5p;hsa-miR-34a-5p;hsa-miR-615-3p;hsa-miR-106b-5p;hsa-miR-128-3p;hsa-let-7e-5p;hsa-miR-20a…
path:05203_2	Viral carcinogenesis	24/1693	61/31954	1.78e-15	1.33e-14	841;5595;9134;4893;7529;7533;7534;27044;5315;51564;387;991;1111;3106;5610;983;6672;3017;8339;8343;8365;hsa-miR-320a;hsa-miR-320b;hsa-miR-320c	841;5595;9134;4893;7529;7533;7534;27044;5315;51564;387;991;1111;3106;5610;983;6672;3017;8339;8343;8970;121504;554313;8294;8359;8360;8361;8362;8363;8364;8365;8366;8367;8368;8369;8370;hsa-miR-16-5p;hsa-miR-221-3p;hsa-miR-222-3p;hsa-miR-34a-5p;hsa-miR-375;hsa-miR-24-3p;hsa-miR-877-3p;hsa-miR-193b-3p;hsa-miR-124-3p;hsa-miR-92a-3p;hsa-miR-615-3p;hsa-miR-26b-5p;hsa-miR-98-5p;hsa-let-7b-5p;hsa-let-7a-5p…
path:04510_1	Focal adhesion	20/1693	43/31954	8.1e-15	5.67e-14	3691;3672;3673;103910;10627;387;1101;3914;3918;5595;2064;1950;80310;5906;5601;5880;60;hsa-miR-320a;hsa-miR-320b;hsa-miR-320c	3688;3691;3672;3673;2316;340156;103910;10627;1729;6093;29780;7414;81;5747;387;1101;3914;3918;5595;1956;2064;3480;1950;80310;5906;5599;5601;5058;5879;5880;60;71;hsa-miR-124-3p;hsa-miR-155-5p;hsa-miR-16-5p;hsa-miR-34a-5p;hsa-let-7c-5p;hsa-miR-7-5p;hsa-miR-331-3p;hsa-miR-320a;hsa-miR-320b;hsa-miR-320c;hsa-miR-199b-5p
path:04115_1	p53 signaling pathway	17/1693	32/31954	5e-14	3.28e-13	3486;1111;11200;2810;9134;6241;1643;5268;637;841;983;891;9133;27113;hsa-miR-654-3p;hsa-miR-520a-3p;hsa-miR-320c	3486;10912;1111;11200;2810;9134;6241;1643;5268;1026;637;841;983;54205;7157;891;9133;27113;hsa-miR-26b-5p;hsa-miR-34a-5p;hsa-miR-21-5p;hsa-let-7b-5p;hsa-miR-503-5p;hsa-miR-193b-3p;hsa-miR-24-3p;hsa-miR-92a-3p;hsa-miR-16-5p;hsa-let-7c-5p;hsa-let-7a-5p;hsa-miR-654-3p;hsa-miR-520a-3p;hsa-miR-320c
path:04060_1	Cytokine-cytokine receptor interaction	15/1693	24/31954	5.7e-14	3.52e-13	58985;3977;269;7046;64806;10673;3460;3459;2322;2323;3574;1271;6364;27242;4982	58985;3977;269;7046;64806;10673;3460;3459;2322;3458;2323;3574;1271;23529;6364;27242;4982;hsa-miR-335-5p;hsa-miR-21-5p;hsa-miR-215-5p;hsa-miR-26b-5p;hsa-miR-98-5p;hsa-miR-1296-5p;hsa-miR-124-3p
path:05161_1	Hepatitis B	21/1693	53/31954	8.84e-14	5.16e-13	332;5595;4318;4609;148327;6772;4893;5601;8772;841;7529;7534;7046;29110;3449;4615;9134;1871;1643;hsa-miR-320a;hsa-miR-320b	332;5594;5595;2353;4318;4790;5970;4609;1386;148327;6772;4893;4214;5601;8772;841;7529;7534;7040;7046;29110;3454;3449;4615;9134;1871;1643;hsa-miR-16-5p;hsa-miR-221-3p;hsa-let-7a-5p;hsa-miR-7-5p;hsa-miR-26b-5p;hsa-miR-21-5p;hsa-miR-335-5p;hsa-miR-155-5p;hsa-miR-128-3p;hsa-miR-1;hsa-miR-203a;hsa-miR-101-3p;hsa-miR-1301-3p;hsa-miR-484;hsa-miR-93-5p;hsa-let-7b-5p;hsa-miR-34a-5p;hsa-miR-320a;hsa-miR-320…
path:04810_1	Regulation of actin cytoskeleton	20/1693	49/31954	1.75e-13	9.69e-13	10092;5216;3071;1072;103910;10627;81624;5880;387;5595;1131;3672;3673;3687;3691;4893;60;hsa-miR-320b;hsa-miR-320a;hsa-miR-320c	10092;5216;8936;3071;10458;1072;7414;1729;4659;103910;10627;81624;6093;5058;9459;5879;5880;387;5595;1398;1131;3672;3673;3687;3691;4893;60;10093;10094;10095;10109;10552;81873;hsa-miR-1;hsa-miR-16-5p;hsa-let-7b-5p;hsa-miR-155-5p;hsa-miR-31-5p;hsa-miR-30a-5p;hsa-miR-26b-5p;hsa-miR-124-3p;hsa-miR-335-5p;hsa-miR-193b-3p;hsa-miR-34a-5p;hsa-miR-877-3p;hsa-miR-320b;hsa-miR-320a;hsa-let-7c-5p;hsa-miR-320c
path:04722_1	Neurotrophin signaling pathway	16/1693	30/31954	2.58e-13	1.35e-12	4915;4893;5595;5906;4794;816;817;5601;387;398;5609;805;hsa-miR-217;hsa-miR-320a;hsa-miR-320b;hsa-miR-320c	4915;5335;3845;4893;673;5594;5595;6197;5906;4794;5970;468;816;817;5601;387;3667;398;5609;805;808;hsa-miR-200c-3p;hsa-let-7c-5p;hsa-miR-7-5p;hsa-let-7a-5p;hsa-miR-217;hsa-miR-20a-5p;hsa-miR-320a;hsa-miR-320b;hsa-miR-320c
path:04062_1	Chemokine signaling pathway	15/1693	26/31954	3.04e-13	1.39e-12	6364;387;2782;2787;2788;2870;409;5906;6772;5595;4893;5880;hsa-miR-320c;hsa-miR-320a;hsa-miR-320b	10663;6364;387;23533;2782;2787;2788;2870;409;10451;7410;5906;6772;5595;4893;5880;57580;hsa-miR-335-5p;hsa-miR-124-3p;hsa-let-7c-5p;hsa-miR-34a-5p;hsa-let-7e-5p;hsa-miR-320c;hsa-miR-615-3p;hsa-miR-320a;hsa-miR-320b
path:04144_2	Endocytosis	15/1693	26/31954	3.04e-13	1.39e-12	23624;1173;5878;154;6456;2870;409;8853;3106;7046;387;91782;hsa-miR-320a;hsa-miR-320b;hsa-miR-320c	23624;1173;5878;1234;154;1436;3480;6455;6456;2870;409;8853;3106;7046;387;91782;hsa-miR-221-3p;hsa-miR-615-3p;hsa-miR-320a;hsa-miR-26b-5p;hsa-miR-484;hsa-let-7c-5p;hsa-miR-149-5p;hsa-miR-375;hsa-miR-320b;hsa-miR-320c
path:04380_1	Osteoclast differentiation	15/1693	26/31954	3.04e-13	1.39e-12	4982;6885;5601;3455;6772;10379;3459;3460;2354;7132;2274;7046;5595;5609;hsa-miR-320b	7186;4982;6885;5599;5601;3455;3716;6772;10379;3459;3460;2353;2354;7132;2274;7046;5595;5609;hsa-let-7c-5p;hsa-miR-124-3p;hsa-miR-21-5p;hsa-miR-34a-5p;hsa-miR-103a-3p;hsa-miR-98-5p;hsa-miR-106b-5p;hsa-miR-320b
path:05169_1	Epstein-Barr virus infection	21/1693	56/31954	3.21e-13	1.39e-12	3106;11317;7529;7533;7534;983;4609;27044;4794;6885;5609;5601;51082;29110;5610;7514;5901;5707;9861;hsa-miR-320a;hsa-miR-320b	3106;11317;7529;7533;7534;983;4609;27044;4794;5970;6885;5609;5601;51082;29110;5610;7514;5901;10213;5700;5701;5702;5704;5705;5706;5707;5708;5709;5710;5713;5714;5717;5718;5719;7979;9861;hsa-let-7b-5p;hsa-miR-615-3p;hsa-miR-92a-3p;hsa-miR-375;hsa-miR-155-5p;hsa-miR-34a-5p;hsa-miR-10a-5p;hsa-miR-16-5p;hsa-miR-20a-5p;hsa-miR-26b-5p;hsa-miR-193b-3p;hsa-miR-93-5p;hsa-miR-877-3p;hsa-miR-221-3p;hsa-miR-32…
path:04114_1	Oocyte meiosis	17/1693	35/31954	3.44e-13	1.39e-12	983;4085;9088;5595;51434;991;9232;9134;816;817;805;7529;7533;7534;699;hsa-miR-320a;hsa-miR-320b	983;10459;4085;9088;27330;6197;5595;10393;51434;991;10744;9232;9134;286151;995;816;817;805;808;5530;7529;7533;7534;699;hsa-miR-193b-3p;hsa-miR-192-5p;hsa-miR-1;hsa-miR-16-5p;hsa-miR-320a;hsa-let-7b-5p;hsa-miR-320b;hsa-miR-34a-5p;hsa-miR-484;hsa-miR-186-5p;hsa-miR-196a-5p
path:04141_1	Protein processing in endoplasmic reticulum	17/1693	35/31954	3.44e-13	1.39e-12	5601;5609;29927;7353;30001;56605;84447;11231;50613;10277;55432;6400;9709;5034;80700;6238;hsa-miR-320a	5601;5609;29927;7415;7353;55666;30001;56605;84447;11231;5886;50613;10277;55432;6400;9709;55829;10130;5034;80700;6238;hsa-miR-335-5p;hsa-miR-125a-5p;hsa-miR-93-5p;hsa-miR-106b-5p;hsa-miR-192-5p;hsa-miR-92a-3p;hsa-miR-21-5p;hsa-miR-615-3p;hsa-miR-320a;hsa-miR-26b-5p;hsa-miR-296-3p;hsa-let-7b-5p;hsa-miR-98-5p;hsa-miR-18a-3p
path:04012_1	ErbB signaling pathway	16/1693	31/31954	5.07e-13	1.9e-12	2064;4690;7039;5609;23624;5601;816;817;145957;4609;1950;5595;4893;hsa-miR-320a;hsa-miR-320b;hsa-miR-217	2002;2064;1956;10298;5058;4690;7039;5609;23624;5601;816;817;5335;145957;4609;1950;5595;3265;3845;4893;hsa-miR-124-3p;hsa-miR-7-5p;hsa-miR-125a-5p;hsa-miR-21-5p;hsa-let-7a-5p;hsa-miR-92a-3p;hsa-miR-215-5p;hsa-miR-20a-5p;hsa-miR-320a;hsa-miR-320b;hsa-miR-217
path:04360_1	Axon guidance	16/1693	31/31954	5.07e-13	1.9e-12	5595;5880;387;2044;2046;1947;1948;1949;1945;4893;54910;1072;hsa-miR-320a;hsa-miR-320b;hsa-miR-320c;hsa-miR-217	5594;5595;5880;3983;387;25791;5921;2043;2044;2046;1947;1948;1949;2047;1945;23654;3845;4893;54910;1072;hsa-miR-124-3p;hsa-miR-877-3p;hsa-miR-320a;hsa-miR-320b;hsa-miR-34a-5p;hsa-miR-193b-3p;hsa-miR-375;hsa-miR-484;hsa-miR-320c;hsa-miR-217;hsa-miR-16-5p
path:05202_1	Transcriptional misregulation in cancer	16/1693	32/31954	9.64e-13	3.49e-12	4609;3486;4318;6257;3728;5087;2120;860;5090;55589;2322;653604;8351;hsa-miR-320a;hsa-miR-320b;hsa-miR-3909	4609;3486;4318;6257;3728;5087;2120;860;5090;55589;2322;653604;8351;8358;hsa-miR-615-3p;hsa-miR-320a;hsa-let-7c-5p;hsa-miR-155-5p;hsa-miR-124-3p;hsa-miR-335-5p;hsa-miR-26b-5p;hsa-miR-221-3p;hsa-miR-98-5p;hsa-miR-451a;hsa-miR-34a-5p;hsa-miR-21-5p;hsa-miR-320b;hsa-miR-92a-3p;hsa-miR-1;hsa-miR-338-3p;hsa-miR-760;hsa-miR-3909
path:05414_1	Dilated cardiomyopathy	12/1693	18/31954	6.49e-12	2.27e-11	783;784;9254;6262;3672;3673;3691;4000;1756;60;hsa-miR-320b;hsa-miR-320a	783;784;9254;6262;3672;3673;3691;4000;1756;2778;5566;60;hsa-miR-335-5p;hsa-let-7c-5p;hsa-miR-16-5p;hsa-let-7a-5p;hsa-miR-320b;hsa-miR-320a
path:04145_1	Phagosome	14/1693	27/31954	1.36e-11	4.61e-11	3673;60;5878;4689;10376;7846;84790;10382;949;29927;3106;hsa-miR-320a;hsa-miR-320c;hsa-miR-320b	3673;60;5878;1535;4689;1778;10376;7846;84790;10382;203068;949;29927;3106;hsa-miR-30a-5p;hsa-let-7b-5p;hsa-miR-335-5p;hsa-miR-1;hsa-miR-16-5p;hsa-miR-92a-3p;hsa-miR-324-5p;hsa-miR-320a;hsa-miR-221-3p;hsa-miR-193b-3p;hsa-miR-615-3p;hsa-miR-320c;hsa-miR-320b
path:05010_2	Alzheimer's disease	12/1693	19/31954	1.68e-11	5.32e-11	23621;4697;7132;8772;841;637;5595;805;2597;hsa-miR-320c;hsa-miR-320a;hsa-miR-320b	23621;4697;506;4514;7132;8772;841;637;5595;805;2597;hsa-miR-29c-3p;hsa-miR-26b-5p;hsa-miR-7-5p;hsa-miR-320c;hsa-miR-320a;hsa-miR-92a-3p;hsa-miR-1;hsa-miR-320b
path:05145_1	Toxoplasmosis	13/1693	23/31954	1.72e-11	5.32e-11	4615;6885;5595;5601;6772;841;3914;3918;3459;3460;7132;hsa-miR-320a;hsa-miR-320b	4615;6885;5594;5595;5601;3716;6772;841;3655;3914;3918;3459;3460;7132;hsa-miR-155-5p;hsa-let-7c-5p;hsa-miR-34a-5p;hsa-miR-103a-3p;hsa-miR-16-5p;hsa-miR-26b-5p;hsa-miR-7-5p;hsa-miR-320a;hsa-miR-320b
path:05412_1	Arrhythmogenic right ventricular cardiomyopathy (ARVC)	13/1693	23/31954	1.72e-11	5.32e-11	783;784;6262;4000;1756;3728;1832;3672;3673;3691;60;51176;hsa-miR-320a	783;784;6262;4000;1756;3728;1832;3672;3673;3691;60;51176;hsa-miR-335-5p;hsa-let-7c-5p;hsa-let-7b-5p;hsa-miR-16-5p;hsa-miR-1;hsa-miR-155-5p;hsa-miR-124-3p;hsa-miR-9-5p;hsa-let-7a-5p;hsa-miR-34a-5p;hsa-miR-320a
path:00010_1	Glycolysis / Gluconeogenesis	13/1693	24/31954	3.57e-11	1.07e-10	5315;2023;2026;2597;7167;5214;8789;57818;5230;hsa-miR-320c;hsa-miR-320a;hsa-miR-320b;hsa-miR-520a-3p	226;3939;5313;5315;2023;2026;441531;669;2597;7167;5213;5214;8789;2821;57818;5230;hsa-miR-615-3p;hsa-miR-324-3p;hsa-miR-320c;hsa-miR-30a-5p;hsa-miR-18a-3p;hsa-miR-320a;hsa-miR-320b;hsa-miR-520a-3p
path:04910_1	Insulin signaling pathway	12/1693	20/31954	3.99e-11	1.16e-10	5601;2872;8569;5595;4893;9470;57818;8789;23624;hsa-miR-320a;hsa-miR-320b;hsa-miR-217	5601;2872;8569;5594;5595;2308;4893;9470;57818;8789;23624;3667;hsa-miR-335-5p;hsa-miR-320a;hsa-miR-20a-5p;hsa-miR-92a-3p;hsa-miR-26b-5p;hsa-miR-98-5p;hsa-miR-320b;hsa-miR-217
path:04660_1	T cell receptor signaling pathway	13/1693	25/31954	7.08e-11	2.01e-10	4794;8915;4893;387;4690;23624;5788;5595;6885;5609;hsa-miR-320a;hsa-miR-320c;hsa-miR-320b	4794;5970;3551;8915;4893;2353;7410;387;5058;4690;2534;23624;5788;5595;6885;5609;hsa-miR-34a-5p;hsa-miR-124-3p;hsa-miR-320a;hsa-miR-16-5p;hsa-miR-26b-5p;hsa-miR-375;hsa-miR-340-5p;hsa-miR-320c;hsa-miR-320b
path:00330_1	Arginine and proline metabolism	11/1693	17/31954	8.24e-11	2.22e-10	27165;51056;2628;2593;26;6723;112483;6303;57571;hsa-miR-320b;hsa-miR-320a	27165;2752;51056;5033;2628;2593;1152;79814;26;217;6723;112483;6303;57571;hsa-miR-335-5p;hsa-miR-320b;hsa-miR-320a
path:05032_1	Morphine addiction	11/1693	17/31954	8.24e-11	2.22e-10	2782;2787;2788;5144;8622;2568;3762;2870;409;hsa-miR-320a;hsa-miR-320b	4988;107;2782;2787;2788;5144;8622;2568;3762;2778;2550;2870;409;hsa-miR-320a;hsa-miR-335-5p;hsa-miR-103a-3p;hsa-miR-320b
path:04728_1	Dopaminergic synapse	12/1693	21/31954	8.86e-11	2.27e-10	2782;2787;2788;148327;5601;816;817;3762;805;3800;hsa-miR-320b;hsa-miR-320a	2778;111;5566;2782;2787;2788;148327;5601;816;817;3762;163688;805;808;3800;hsa-miR-320b;hsa-miR-320a;hsa-miR-17-5p;hsa-miR-1;hsa-miR-92a-3p;hsa-miR-7-5p
path:05133_2	Pertussis	12/1693	21/31954	8.86e-11	2.27e-10	4615;10392;387;1072;725;717;727;5595;5601;29108;hsa-miR-320c;hsa-miR-320b	7099;4615;10392;3553;2770;387;1072;725;720;717;727;5595;5601;29108;hsa-miR-124-3p;hsa-miR-155-5p;hsa-miR-320c;hsa-miR-34a-5p;hsa-miR-193b-3p;hsa-miR-142-3p;hsa-miR-320b
path:04540_1	Gap junction	10/1693	14/31954	1.4e-10	3.5e-10	983;10382;10376;7846;84790;5595;4893;hsa-miR-320c;hsa-miR-320b;hsa-miR-320a	2697;983;10382;203068;10376;7846;84790;5595;4893;hsa-let-7b-5p;hsa-miR-124-3p;hsa-miR-320c;hsa-miR-320b;hsa-miR-320a
path:04914_1	Progesterone-mediated oocyte maturation	11/1693	18/31954	2.02e-10	4.92e-10	983;51434;4085;699;891;9133;9088;5595;5601;hsa-miR-320a;hsa-miR-320b	983;51434;51343;4085;699;891;9133;9088;27330;6197;5595;5601;hsa-miR-215-5p;hsa-miR-320a;hsa-miR-92a-3p;hsa-let-7b-5p;hsa-miR-106b-5p;hsa-miR-320b
path:04713_1	Circadian entrainment	12/1693	23/31954	3.69e-10	8.42e-10	805;816;817;2782;2787;2788;6262;5595;51655;3762;hsa-miR-320a;hsa-miR-320b	163688;805;808;815;816;817;4842;4544;10681;2782;2787;2788;6262;5594;5595;2778;51655;3762;hsa-miR-335-5p;hsa-miR-1;hsa-miR-320a;hsa-miR-17-5p;hsa-miR-320b
path:05160_2	Hepatitis C	12/1693	23/31954	3.69e-10	8.42e-10	3449;3455;6772;10379;949;4938;4939;5610;5595;4893;5601;hsa-miR-320b	3449;3455;3716;6772;10379;949;4938;4939;5610;5595;4893;369;5601;hsa-miR-92a-3p;hsa-miR-124-3p;hsa-miR-7-5p;hsa-miR-335-5p;hsa-let-7c-5p;hsa-miR-34a-5p;hsa-miR-106b-5p;hsa-miR-615-3p;hsa-miR-877-3p;hsa-miR-320b
path:05162_1	Measles	12/1693	23/31954	3.69e-10	8.42e-10	4615;3449;3455;6772;10379;3459;3460;5610;27113;9134;6885;29110	4615;3449;3455;3716;6772;10379;3459;3460;5610;27113;9134;6885;29110;hsa-miR-155-5p;hsa-let-7c-5p;hsa-miR-106b-5p;hsa-miR-16-5p;hsa-miR-15b-5p;hsa-miR-34a-5p;hsa-miR-196a-5p;hsa-miR-103a-3p;hsa-miR-200c-3p;hsa-miR-221-3p
path:05410_1	Hypertrophic cardiomyopathy (HCM)	10/1693	15/31954	3.99e-10	8.92e-10	783;784;6262;3672;3673;3691;4000;1756;60;hsa-miR-320a	783;784;6262;3672;3673;3691;4000;1756;60;hsa-miR-335-5p;hsa-let-7c-5p;hsa-miR-16-5p;hsa-miR-1;hsa-let-7a-5p;hsa-miR-320a
path:04725_1	Cholinergic synapse	11/1693	19/31954	4.56e-10	9.38e-10	2782;2787;2788;1131;5595;148327;816;817;4893;hsa-miR-320a;hsa-miR-320b	1129;107;5566;2782;2787;2788;1131;5594;5595;148327;816;817;4893;5604;hsa-miR-320a;hsa-let-7b-5p;hsa-miR-98-5p;hsa-miR-320b;hsa-let-7a-5p
path:05142_1	Chagas disease (American trypanosomiasis)	11/1693	19/31954	4.56e-10	9.38e-10	4615;5601;5595;3459;3460;7132;7046;8772;841;hsa-miR-320a;hsa-miR-320b	3458;4615;5601;5595;2353;3459;3460;4843;7132;7046;2778;8772;841;hsa-miR-15b-5p;hsa-miR-26b-5p;hsa-miR-320a;hsa-miR-98-5p;hsa-miR-7-5p;hsa-miR-320b
path:05210_1	Colorectal cancer	11/1693	19/31954	4.56e-10	9.38e-10	7046;5601;387;5880;332;4609;5595;51176;hsa-miR-320c;hsa-miR-320a;hsa-miR-320b	7046;5599;5601;8312;387;5880;332;4609;5595;51176;hsa-miR-21-5p;hsa-miR-17-5p;hsa-miR-93-5p;hsa-miR-193b-3p;hsa-let-7c-5p;hsa-miR-101-3p;hsa-miR-320c;hsa-miR-320a;hsa-miR-320b
path:05215_1	Prostate cancer	11/1693	19/31954	4.56e-10	9.38e-10	51176;1871;4893;2064;9134;1950;7039;80310;5595;hsa-miR-320a;hsa-miR-320b	51176;1871;4893;1956;2064;3480;9134;1950;7039;80310;5925;5595;hsa-miR-124-3p;hsa-let-7b-5p;hsa-miR-16-5p;hsa-miR-320a;hsa-miR-34a-5p;hsa-miR-125b-5p;hsa-miR-320b
path:04620_1	Toll-like receptor signaling pathway	10/1693	16/31954	1.01e-09	2.01e-09	4615;5595;6885;5601;8772;6772;841;3455;5609;hsa-miR-320b	7189;4615;5595;6885;5601;8772;6772;841;3455;5609;2353;hsa-miR-34a-5p;hsa-miR-146a-5p;hsa-miR-320b;hsa-miR-106b-5p;hsa-miR-7-5p
path:04621_1	NOD-like receptor signaling pathway	10/1693	16/31954	1.01e-09	2.01e-09	10392;64127;6885;29108;841;10910;5601;5595;hsa-miR-320a;hsa-miR-320b	10392;64127;8767;6885;114548;29108;841;10910;3326;5601;5594;5595;hsa-miR-215-5p;hsa-miR-320a;hsa-miR-34a-5p;hsa-miR-320b
path:05212_1	Pancreatic cancer	13/1693	30/31954	1.27e-09	2.47e-09	2064;5880;5595;5898;5601;7039;1950;6772;1871;7046;675;hsa-miR-320a;hsa-miR-320b	2064;5880;5970;5604;5595;5898;10928;5601;7039;1950;3716;6772;1871;7046;675;1956;hsa-miR-125b-5p;hsa-miR-21-5p;hsa-let-7c-5p;hsa-miR-17-5p;hsa-miR-7-5p;hsa-miR-101-3p;hsa-miR-146a-5p;hsa-miR-92a-3p;hsa-miR-320a;hsa-miR-34a-5p;hsa-miR-128-3p;hsa-miR-320b;hsa-miR-24-3p;hsa-miR-215-5p
path:05131_1	Shigellosis	9/1693	13/31954	1.9e-09	3.61e-09	10092;10392;64127;5601;5595;5216;60;hsa-miR-320b;hsa-miR-320a	10092;7414;10392;64127;8767;5601;5595;5216;60;hsa-let-7b-5p;hsa-miR-92a-3p;hsa-miR-320b;hsa-miR-320a
path:04670_1	Leukocyte transendothelial migration	11/1693	21/31954	1.93e-09	3.61e-09	4318;60;103910;10627;387;4689;5906;5880;hsa-miR-320a;hsa-miR-320c;hsa-miR-320b	4318;60;103910;10627;6093;387;1535;4689;5906;10451;7410;5880;7414;5908;hsa-let-7e-5p;hsa-miR-193b-3p;hsa-miR-320a;hsa-miR-1;hsa-miR-221-3p;hsa-miR-320c;hsa-miR-320b
path:04520_1	Adherens junction	12/1693	26/31954	2.27e-09	4.1e-09	51176;6885;5595;7046;2064;387;5880;60;4008;hsa-miR-320a;hsa-miR-320b;hsa-miR-320c	1500;51176;6885;5594;5595;7046;2064;387;10163;5880;60;7414;81;4008;1499;hsa-miR-193b-3p;hsa-miR-124-3p;hsa-miR-34a-5p;hsa-miR-16-5p;hsa-miR-320a;hsa-miR-320b;hsa-let-7c-5p;hsa-miR-98-5p;hsa-miR-21-5p;hsa-miR-326;hsa-miR-320c
path:00562_1	Inositol phosphate metabolism	10/1693	17/31954	2.35e-09	4.1e-09	8821;51477;3613;55361;51196;7167;3635;hsa-miR-320a;hsa-miR-217;hsa-miR-320b	8396;3633;4952;5728;3631;8821;4534;51477;3613;55361;51196;7167;5286;3635;hsa-miR-320a;hsa-miR-217;hsa-miR-320b
path:04530_2	Tight junction	10/1693	17/31954	2.35e-09	4.1e-09	60;103910;10627;387;55870;4893;9414;hsa-miR-320b;hsa-miR-320a;hsa-miR-320c	5578;2035;60;103910;10627;387;55870;4893;4301;9414;hsa-miR-124-3p;hsa-miR-193b-3p;hsa-miR-16-5p;hsa-miR-320b;hsa-miR-320a;hsa-miR-185-5p;hsa-miR-320c
path:05211_1	Renal cell carcinoma	10/1693	17/31954	2.35e-09	4.1e-09	6513;6923;112399;54583;7039;5595;4893;hsa-miR-320a;hsa-miR-320b;hsa-miR-217	5781;6513;6923;112399;54583;2034;7039;5595;3265;3845;4893;hsa-miR-320a;hsa-miR-20a-5p;hsa-miR-484;hsa-miR-92a-3p;hsa-miR-320b;hsa-miR-217
path:03013_1	RNA transport	12/1693	27/31954	3.89e-09	6.7e-09	5901;7514;55110;10482;9631;8666;8761;9470;10460;8890;hsa-miR-320a;hsa-miR-320c	5901;7514;55110;10482;29107;9631;11097;8663;8666;8761;1965;9470;1981;65109;10460;8890;hsa-miR-16-5p;hsa-miR-92a-3p;hsa-miR-30a-5p;hsa-miR-186-5p;hsa-miR-744-5p;hsa-miR-615-3p;hsa-miR-320a;hsa-miR-193b-3p;hsa-miR-155-5p;hsa-miR-98-5p;hsa-miR-320c
path:05132_1	Salmonella infection	10/1693	18/31954	5.03e-09	8.06e-09	5601;10092;60;4615;5216;5595;3459;3460;hsa-miR-320a;hsa-miR-320b	5879;4790;5970;5601;10092;60;4615;5216;5595;3458;3459;3460;hsa-miR-155-5p;hsa-miR-26b-5p;hsa-miR-92a-3p;hsa-miR-320a;hsa-miR-196a-5p;hsa-miR-320b
path:05140_1	Leishmaniasis	10/1693	18/31954	5.03e-09	8.06e-09	6772;4615;5595;65108;6885;3459;3460;4689;hsa-miR-320a;hsa-miR-320b	3458;3716;6772;4615;5595;65108;6885;3459;3460;1535;4689;hsa-miR-335-5p;hsa-miR-34a-5p;hsa-miR-615-3p;hsa-miR-155-5p;hsa-miR-320a;hsa-miR-320b;hsa-miR-103a-3p
path:05218_1	Melanoma	10/1693	18/31954	5.03e-09	8.06e-09	4893;1950;2257;80310;8817;1871;5595;hsa-miR-320a;hsa-miR-217;hsa-miR-320b	673;4893;1019;1956;3480;1950;2257;80310;8817;1871;5595;3265;3845;hsa-miR-16-5p;hsa-miR-34a-5p;hsa-miR-320a;hsa-miR-217;hsa-miR-320b
path:04070_1	Phosphatidylinositol signaling system	9/1693	14/31954	5.06e-09	8.06e-09	51196;805;55361;160851;8821;3613;3635;hsa-miR-217;hsa-miR-320a	5728;113026;51196;805;55361;160851;3631;8821;3613;3706;3635;hsa-miR-217;hsa-miR-320a;hsa-miR-1
path:04916_1	Melanogenesis	9/1693	14/31954	5.06e-09	8.06e-09	816;817;805;51176;148327;5595;4893;hsa-miR-320a;hsa-miR-320b	4286;816;817;163688;805;808;51176;2778;148327;5595;4893;hsa-miR-320a;hsa-let-7a-5p;hsa-miR-320b
path:00230_1	Purine metabolism	11/1693	23/31954	6.69e-09	1.03e-08	6241;5144;8622;51082;5424;205;1716;11164;53343;5315;hsa-miR-320a	6241;158;87178;5144;8622;107;51082;5424;377841;10201;204;205;100526794;30833;2987;3704;1716;11164;53343;5315;hsa-miR-877-3p;hsa-miR-34a-5p;hsa-miR-320a
path:05222_1	Small cell lung cancer	11/1693	23/31954	6.69e-09	1.03e-08	9134;3673;6257;1163;1164;4609;3914;3918;1871;hsa-miR-320b;hsa-miR-320a	9134;3688;3673;6257;1163;1164;4149;4609;3911;3914;3918;1871;5925;hsa-miR-16-5p;hsa-miR-26a-5p;hsa-miR-34c-5p;hsa-let-7c-5p;hsa-miR-124-3p;hsa-let-7b-5p;hsa-miR-335-5p;hsa-miR-197-3p;hsa-miR-320b;hsa-miR-320a
path:04920_1	Adipocytokine signaling pathway	10/1693	19/31954	1.01e-08	1.54e-08	4794;57818;51703;6257;6513;7133;5601;7132;hsa-miR-320a;hsa-miR-217	5970;4794;57818;51703;51422;6257;6513;7133;5601;7186;3667;7132;7124;hsa-miR-26b-5p;hsa-miR-92a-3p;hsa-miR-320a;hsa-miR-335-5p;hsa-miR-484;hsa-miR-217
path:04512_1	ECM-receptor interaction	9/1693	15/31954	1.21e-08	1.73e-08	3914;3918;51206;9899;3691;3672;1101;3673;hsa-miR-320a	10319;3911;3914;3918;1277;1605;51206;3688;9899;3691;3672;1101;960;3673;hsa-miR-320a
path:04727_1	GABAergic synapse	9/1693	15/31954	1.21e-08	1.73e-08	2782;2787;2788;2568;18;27165;92745;hsa-miR-320a;hsa-miR-320b	2550;107;2782;2787;2788;2568;18;2752;27165;92745;hsa-miR-335-5p;hsa-miR-320a;hsa-let-7b-5p;hsa-miR-30a-5p;hsa-miR-320b
path:04912_1	GnRH signaling pathway	9/1693	15/31954	1.21e-08	1.73e-08	816;817;805;5595;4893;5609;5601;hsa-miR-320a;hsa-miR-320b	816;817;163688;805;808;2778;5595;4893;5609;5601;hsa-miR-320a;hsa-miR-7-5p;hsa-let-7a-5p;hsa-miR-320b;hsa-miR-20a-5p
path:05214_2	Glioma	9/1693	15/31954	1.21e-08	1.73e-08	805;816;817;5595;1871;4893;hsa-miR-320a;hsa-miR-320b;hsa-miR-217	163688;805;808;815;816;817;5595;1871;3845;4893;hsa-miR-16-5p;hsa-miR-34a-5p;hsa-miR-320a;hsa-miR-320b;hsa-miR-217
path:04720_1	Long-term potentiation	10/1693	20/31954	1.92e-08	2.66e-08	816;817;805;5595;4893;5906;5502;hsa-miR-320a;hsa-miR-320b;hsa-miR-217	815;816;817;5530;163688;805;808;6197;5566;4659;107;5595;369;3845;4893;5906;5502;hsa-miR-320a;hsa-miR-320b;hsa-miR-217
path:05130_1	Pathogenic Escherichia coli infection	10/1693	20/31954	1.92e-08	2.66e-08	10376;7846;84790;387;10382;10092;60;hsa-miR-320a;hsa-miR-320c;hsa-miR-320b	10376;7846;84790;9181;387;10382;203068;10092;60;71;hsa-let-7c-5p;hsa-miR-193b-3p;hsa-miR-877-3p;hsa-miR-320a;hsa-miR-30a-5p;hsa-miR-10a-5p;hsa-miR-1226-3p;hsa-miR-31-5p;hsa-miR-320c;hsa-miR-320b
path:05219_1	Bladder cancer	10/1693	20/31954	1.92e-08	2.66e-08	4318;2064;4609;1871;1950;5595;4893;hsa-miR-320a;hsa-miR-320b;hsa-miR-217	4318;2064;4609;1871;1950;5595;3265;3845;4893;hsa-let-7a-5p;hsa-miR-451a;hsa-miR-21-5p;hsa-miR-17-5p;hsa-miR-16-5p;hsa-miR-34a-5p;hsa-miR-124-3p;hsa-miR-125b-5p;hsa-miR-320a;hsa-miR-320b;hsa-miR-217
path:04120_1	Ubiquitin mediated proteolysis	9/1693	16/31954	2.63e-08	3.58e-08	6923;140739;51434;991;84447;11065;55236;8925;10277	6923;140739;51434;991;84447;11065;55236;8925;10277;hsa-miR-93-3p;hsa-miR-484;hsa-miR-615-3p;hsa-miR-92a-3p;hsa-miR-16-5p;hsa-miR-193b-3p;hsa-miR-335-5p
path:04971_1	Gastric acid secretion	9/1693	17/31954	5.32e-08	7.07e-08	887;1131;483;3773;805;816;817;hsa-miR-320a;hsa-miR-320b	887;1131;107;2776;2778;483;3773;805;808;815;816;817;818;hsa-miR-148b-3p;hsa-miR-320a;hsa-miR-7-5p;hsa-miR-320b
path:05220_1	Chronic myeloid leukemia	9/1693	17/31954	5.32e-08	7.07e-08	4609;7046;23624;1871;5595;4893;hsa-miR-320a;hsa-miR-320b;hsa-miR-217	25;4609;7046;23624;1871;5595;3265;3845;4893;hsa-miR-17-5p;hsa-miR-20a-5p;hsa-let-7c-5p;hsa-miR-320a;hsa-miR-34a-5p;hsa-miR-320b;hsa-miR-128-3p;hsa-miR-217
path:04350_1	TGF-beta signaling pathway	8/1693	13/31954	6.19e-08	7.93e-08	4609;387;5595;7046;269;hsa-miR-320b;hsa-miR-320a;hsa-miR-320c	4087;4609;387;5595;7046;269;hsa-miR-335-5p;hsa-miR-21-5p;hsa-miR-34a-5p;hsa-let-7c-5p;hsa-miR-320b;hsa-miR-320a;hsa-miR-320c
path:05213_1	Endometrial cancer	8/1693	13/31954	6.19e-08	7.93e-08	4893;2064;51176;4609;5595;hsa-miR-320c;hsa-miR-320a;hsa-miR-320b	4893;8312;2064;51176;4609;5595;hsa-miR-124-3p;hsa-miR-34a-5p;hsa-let-7a-5p;hsa-miR-21-5p;hsa-miR-320c;hsa-miR-320a;hsa-miR-320b
path:05221_1	Acute myeloid leukemia	8/1693	13/31954	6.19e-08	7.93e-08	4893;2322;4609;3728;51176;5595;hsa-miR-320b;hsa-miR-320a	4893;2322;4609;3728;51176;23533;5595;hsa-let-7a-5p;hsa-miR-124-3p;hsa-miR-335-5p;hsa-miR-34a-5p;hsa-miR-320b;hsa-miR-320a
path:00260_1	Glycine, serine and threonine metabolism	7/1693	10/31954	1.21e-07	1.49e-07	2593;875;2628;29968;1757;23464;27232	189;2593;875;2628;29968;1757;100996819;23464;27232;hsa-miR-155-5p
path:04650_1	Natural killer cell mediated cytotoxicity	7/1693	10/31954	1.21e-07	1.49e-07	3459;3460;3449;5595;4893;3455;hsa-miR-320b	8743;3459;3460;3458;3449;5595;4893;3455;hsa-miR-98-5p;hsa-miR-320b
path:05100_1	Bacterial invasion of epithelial cells	7/1693	10/31954	1.21e-07	1.49e-07	10092;60;23624;387;hsa-miR-320a;hsa-miR-320b;hsa-miR-320c	10092;60;23624;4233;7414;387;hsa-miR-26b-5p;hsa-miR-320a;hsa-miR-320b;hsa-miR-320c
path:00240_1	Pyrimidine metabolism	8/1693	14/31954	1.38e-07	1.64e-07	6241;51082;7378;5424;7083;1890;7298;hsa-miR-320a	6241;87178;51082;5430;10201;377841;100526794;30833;7378;5424;7083;1890;7298;hsa-miR-320a
path:04666_2	Fc gamma R-mediated phagocytosis	8/1693	14/31954	1.38e-07	1.64e-07	3635;5595;5880;10092;1072;8853;hsa-miR-320a;hsa-miR-320b	3635;5595;7410;5880;10163;10092;1072;8853;382;hsa-miR-26b-5p;hsa-miR-34a-5p;hsa-miR-320a;hsa-miR-320b;hsa-miR-193b-3p
path:05031_1	Amphetamine addiction	8/1693	14/31954	1.38e-07	1.64e-07	805;816;817;148327;2354;hsa-miR-320a;hsa-miR-320b;hsa-miR-217	6531;805;808;814;816;817;2778;10488;148327;2354;23411;hsa-miR-320a;hsa-miR-320b;hsa-miR-217
path:04310_1	Wnt signaling pathway	14/1693	49/31954	1.53e-07	1.8e-07	816;817;5601;5880;387;4609;51176;6885;6422;6425;80326;hsa-miR-320c;hsa-miR-320a;hsa-miR-320b	5578;816;817;11211;5599;5601;5880;387;1857;894;4609;51176;51701;6885;8312;6422;6425;51384;54361;7471;7472;7473;7474;7475;7476;7477;7478;7479;7480;7481;7482;7483;7484;80326;81029;89780;hsa-miR-155-5p;hsa-miR-335-5p;hsa-miR-193b-3p;hsa-miR-17-5p;hsa-miR-92a-3p;hsa-miR-34a-5p;hsa-miR-186-5p;hsa-miR-7-5p;hsa-let-7a-5p;hsa-let-7c-5p;hsa-miR-320c;hsa-miR-320a;hsa-miR-320b
path:03010_1	Ribosome	8/1693	15/31954	2.81e-07	3.21e-07	6228;6133;6125;6161;6155;6159;hsa-miR-320a;hsa-miR-320b	6228;6133;6125;7311;6161;6155;6159;hsa-miR-484;hsa-miR-92a-3p;hsa-miR-16-5p;hsa-miR-615-3p;hsa-miR-652-3p;hsa-miR-320a;hsa-miR-186-5p;hsa-miR-320b
path:03018_1	RNA degradation	8/1693	15/31954	2.81e-07	3.21e-07	2023;115752;51690;10140;7832;8761;hsa-miR-320a;hsa-miR-320c	2023;115752;29883;51690;80153;10140;10766;7832;8761;hsa-miR-615-3p;hsa-miR-18a-3p;hsa-miR-92a-3p;hsa-miR-215-5p;hsa-miR-320a;hsa-miR-320c
path:05223_1	Non-small cell lung cancer	8/1693	15/31954	2.81e-07	3.21e-07	1871;4893;7039;2064;1950;6257;5595;hsa-miR-320b	1871;4893;7039;1956;2064;1950;6257;5595;hsa-miR-92a-3p;hsa-miR-124-3p;hsa-miR-16-5p;hsa-miR-125b-5p;hsa-miR-34a-5p;hsa-let-7b-5p;hsa-miR-320b
path:03030_1	DNA replication	7/1693	11/31954	3.16e-07	3.44e-07	2237;4171;4173;5424;4175;5981;hsa-miR-320a	2237;4171;4173;5424;4175;5981;hsa-miR-24-3p;hsa-miR-193b-3p;hsa-miR-34a-5p;hsa-miR-324-3p;hsa-miR-320a
path:03040_1	Spliceosome	7/1693	11/31954	3.16e-07	3.44e-07	1659;10992;10285;56259;51690;10594;hsa-miR-320a	1659;10992;10285;56259;51690;10594;hsa-miR-26b-5p;hsa-miR-615-3p;hsa-miR-331-3p;hsa-miR-92a-3p;hsa-miR-320a
path:03320_1	PPAR signaling pathway	7/1693	11/31954	3.16e-07	3.44e-07	6257;33;51703;5360;79966;hsa-miR-369-5p;hsa-miR-320a	2167;5465;6256;6257;33;51703;10580;5360;79966;hsa-miR-369-5p;hsa-miR-320a
path:04724_3	Glutamatergic synapse	7/1693	11/31954	3.16e-07	3.44e-07	2782;2787;2788;27165;5595;hsa-miR-320a;hsa-miR-320b	2912;107;2778;2782;2787;2788;27165;5595;hsa-miR-335-5p;hsa-miR-320a;hsa-miR-320b
path:04723_1	Retrograde endocannabinoid signaling	9/1693	20/31954	3.18e-07	3.44e-07	2568;2782;2787;2788;3762;5595;5601;hsa-miR-320a;hsa-miR-320b	773;2568;10681;2782;2787;2788;3762;107;5595;5601;1432;5594;5599;5600;5602;5603;6300;hsa-miR-335-5p;hsa-miR-320a;hsa-miR-320b
path:05416_1	Viral myocarditis	8/1693	17/31954	9.66e-07	1.03e-06	1756;1604;841;637;60;5880;hsa-miR-320a;hsa-miR-320c	1756;1604;841;637;54205;60;25;5879;5880;5881;hsa-miR-21-5p;hsa-miR-155-5p;hsa-miR-16-5p;hsa-miR-320a;hsa-miR-92a-3p;hsa-let-7a-5p;hsa-miR-320c
path:05216_1	Thyroid cancer	7/1693	14/31954	2.86e-06	3.03e-06	4893;5595;6257;4609;51176;hsa-miR-320a;hsa-miR-320b	4893;5595;6257;4609;51176;6932;6934;83439;hsa-let-7a-5p;hsa-let-7b-5p;hsa-miR-148b-3p;hsa-miR-320a;hsa-miR-320b;hsa-miR-34a-5p
path:00564_1	Glycerophospholipid metabolism	6/1693	10/31954	3.83e-06	3.83e-06	81490;10390;1119;160851;375775;hsa-miR-320a	81490;10162;10390;5130;1119;160851;129642;375775;8760;hsa-miR-320a
path:03008_1	Ribosome biogenesis in eukaryotes	6/1693	10/31954	3.83e-06	3.83e-06	5901;7514;780851;10482;5822;hsa-miR-320a	5901;7514;780851;2091;10482;29107;5822;hsa-miR-615-3p;hsa-miR-320a;hsa-miR-92a-3p
path:03460_1	Fanconi anemia pathway	6/1693	10/31954	3.83e-06	3.83e-06	2177;55215;8940;675;29089;5395	57697;2177;55215;8940;675;83990;22909;29089;5395;hsa-miR-192-5p
path:04610_3	Complement and coagulation cascades	6/1693	10/31954	3.83e-06	3.83e-06	5329;729;727;725;717;1604	5329;718;729;727;725;717;1604;hsa-miR-124-3p;hsa-miR-16-5p;hsa-miR-142-3p
path:04726_1	Serotonergic synapse	6/1693	10/31954	3.83e-06	3.83e-06	2782;2787;2788;3359;3762;4893	111;3350;2782;2787;2788;3359;3762;4893;hsa-let-7b-5p;hsa-miR-98-5p
path:05110_2	Vibrio cholerae infection	6/1693	10/31954	3.83e-06	3.83e-06	30001;9414;29927;60;hsa-miR-320b;hsa-miR-320a	30001;9414;2778;29927;60;hsa-miR-320b;hsa-miR-1;hsa-miR-320a;hsa-let-7b-5p;hsa-miR-193b-3p
