# Supplementary material for: MiRNA-Mediated Subpathway Identification and Network Module Analysis to Reveal Prognostic Markers in Human Pancreatic Cancer
Source: Front Genet. 2020 Dec 9;11:606940. doi: 10.3389/fgene.2020.606940 (PMC7756031; doi:10.3389/fgene.2020.606940)
Supplement: Supplementary Table 2 — Known cancer-associated genes and miRNAs inPC-relevant subpathways. [file Table_2.XLSX]

## Sheet: Table S2
Table S2. Known cancer-associated genes and miRNAs in PC-relevant subpathways
PathwayID	PathwayName	NumKnownCancerMolecule	NumMolecule	Ratio	KnownCancerMoleculesList
path:04010_1	MAPK signaling pathway	15	46	0.326	11221;5594;673;5906;4893;7046;7132;5880;5058;5599;5601;6416;409;4609;hsa-miR-320a
path:04110_1	Cell cycle	32	64	0.5	51343;4171;4173;4175;983;701;5347;472;4085;699;9184;7533;2810;1111;11200;1026;9232;5925;7157;8317;991;994;8318;891;9133;9134;8379;7272;4609;1871;hsa-miR-320a;hsa-miR-484
path:04151_1	PI3K-Akt signaling pathway	23	62	0.371	9470;1436;3480;4609;7533;1950;2257;4893;1026;22801;3672;3673;3691;3911;3914;1441;3455;3566;1440;3449;9134;hsa-miR-484;hsa-miR-320a
path:05034_1	Alcoholism	8	52	0.154	2778;8841;3845;4893;5594;3014;hsa-miR-320a;hsa-miR-217
path:05152_1	Tuberculosis	21	45	0.467	5289;6772;3716;3460;5970;7189;4615;7124;7132;8772;841;637;3449;64127;8767;8915;3459;5601;4843;hsa-miR-375;hsa-miR-320a
path:05164_1	Influenza A	14	41	0.341	4615;3455;3716;6772;4938;4940;5601;5610;6041;60;3459;3460;hsa-miR-320a;hsa-miR-484
path:05168_1	Herpes simplex infection	21	39	0.538	5601;5970;727;4615;3449;7189;5610;4938;4940;6041;3455;3459;3460;3716;6772;3106;983;7132;8772;841;hsa-miR-320a
path:05200_2	Pathways in cancer	36	85	0.424	3688;3911;3914;3673;3716;1956;2064;2322;7039;1950;8312;6772;4893;5880;5601;3725;4609;112399;2034;675;7046;6257;1050;5925;1871;9134;8772;841;637;332;2277;6513;4318;2323;hsa-miR-484;hsa-miR-320a
path:05322_1	Systemic lupus erythematosus	2	29	0.069	727;hsa-miR-320a
path:04630_1	Jak-STAT signaling pathway	12	22	0.545	894;4609;122809;6772;3716;3455;3459;3460;3566;3601;3977;hsa-miR-320a
path:04066_1	HIF-1 signaling pathway	18	38	0.474	112399;405;1387;3091;6513;1950;2064;3480;2026;4790;5970;3459;3460;9470;5594;5604;hsa-miR-484;hsa-miR-320a
path:04020_1	Calcium signaling pathway	11	30	0.367	5578;51196;2064;2767;6262;23236;2925;489;154;2778;hsa-miR-320a
path:05166_1	HTLV-I infection	20	49	0.408	6513;3106;4609;4893;5901;7046;4087;5424;991;9232;701;4085;7132;5601;1871;7157;1111;11200;hsa-miR-484;hsa-miR-320a
path:05203_2	Viral carcinogenesis	11	61	0.18	841;9134;4893;7533;991;1111;3106;5610;983;hsa-miR-375;hsa-miR-320a
path:04510_1	Focal adhesion	18	43	0.419	3688;3691;3672;3673;5747;3914;1956;2064;3480;1950;5906;5599;5601;5058;5879;5880;60;hsa-miR-320a
path:04115_1	p53 signaling pathway	14	32	0.438	3486;10912;1111;11200;2810;9134;1643;1026;637;841;983;7157;891;9133
path:04060_1	Cytokine-cytokine receptor interaction	12	24	0.5	3977;269;7046;10673;3460;3459;2322;3458;2323;6364;27242;4982
path:05161_1	Hepatitis B	23	53	0.434	332;5594;2353;4318;4790;5970;4609;6772;4893;4214;5601;8772;841;7040;7046;3454;3449;4615;9134;1871;1643;hsa-miR-484;hsa-miR-320a
path:04810_1	Regulation of actin cytoskeleton	11	49	0.224	4659;5058;5879;5880;3672;3673;3691;4893;60;10552;hsa-miR-320a
path:04722_1	Neurotrophin signaling pathway	12	30	0.4	3845;4893;673;5594;6197;5906;4794;5970;5601;3667;hsa-miR-217;hsa-miR-320a
path:04062_1	Chemokine signaling pathway	8	26	0.308	10663;6364;409;5906;6772;4893;5880;hsa-miR-320a
path:04144_2	Endocytosis	11	26	0.423	1234;154;1436;3480;6456;409;3106;7046;hsa-miR-320a;hsa-miR-484;hsa-miR-375
path:04380_1	Osteoclast differentiation	12	26	0.462	7186;4982;5599;5601;3455;3716;6772;3459;3460;2353;7132;7046
path:05169_1	Epstein-Barr virus infection	13	56	0.232	3106;7533;983;4609;4794;5970;5601;51082;5610;5901;7979;hsa-miR-375;hsa-miR-320a
path:04114_1	Oocyte meiosis	12	35	0.343	983;10459;4085;6197;991;9232;9134;995;7533;699;hsa-miR-320a;hsa-miR-484
path:04141_1	Protein processing in endoplasmic reticulum	8	35	0.229	5601;7415;56605;5886;10277;6400;55829;hsa-miR-320a
path:04012_1	ErbB signaling pathway	12	31	0.387	2064;1956;5058;7039;5601;4609;1950;3265;3845;4893;hsa-miR-320a;hsa-miR-217
path:04360_1	Axon guidance	11	31	0.355	5594;5880;5921;1949;2047;3845;4893;hsa-miR-320a;hsa-miR-375;hsa-miR-484;hsa-miR-217
path:05202_1	Transcriptional misregulation in cancer	9	32	0.281	4609;3486;4318;6257;2120;2322;hsa-miR-320a;hsa-miR-451a;hsa-miR-760
path:05414_1	Dilated cardiomyopathy	7	18	0.389	6262;3672;3673;3691;2778;60;hsa-miR-320a
path:04145_1	Phagosome	9	27	0.333	3673;60;1535;4689;84790;203068;949;3106;hsa-miR-320a
path:05010_2	Alzheimer's disease	6	19	0.316	4514;7132;8772;841;637;hsa-miR-320a
path:05145_1	Toxoplasmosis	12	23	0.522	4615;5594;5601;3716;6772;841;3655;3914;3459;3460;7132;hsa-miR-320a
path:05412_1	Arrhythmogenic right ventricular cardiomyopathy (ARVC)	6	23	0.261	6262;3672;3673;3691;60;hsa-miR-320a
path:00010_1	Glycolysis / Gluconeogenesis	4	24	0.167	2026;2821;5230;hsa-miR-320a
path:04910_1	Insulin signaling pathway	8	20	0.4	5601;5594;2308;4893;9470;3667;hsa-miR-320a;hsa-miR-217
path:04660_1	T cell receptor signaling pathway	9	25	0.36	4794;5970;3551;8915;4893;2353;5058;hsa-miR-320a;hsa-miR-375
path:00330_1	Arginine and proline metabolism	4	17	0.235	217;112483;6303;hsa-miR-320a
path:05032_1	Morphine addiction	7	17	0.412	4988;5144;8622;2778;2550;409;hsa-miR-320a
path:04728_1	Dopaminergic synapse	3	21	0.143	2778;5601;hsa-miR-320a
path:05133_2	Pertussis	9	21	0.429	7099;4615;10392;3553;725;720;717;727;5601
path:04540_1	Gap junction	5	14	0.357	983;203068;84790;4893;hsa-miR-320a
path:04914_1	Progesterone-mediated oocyte maturation	9	18	0.5	983;51343;4085;699;891;9133;6197;5601;hsa-miR-320a
path:04713_1	Circadian entrainment	5	23	0.217	4842;6262;5594;2778;hsa-miR-320a
path:05160_2	Hepatitis C	9	23	0.391	3449;3455;3716;6772;949;4938;5610;4893;5601
path:05162_1	Measles	9	23	0.391	4615;3449;3455;3716;6772;3459;3460;5610;9134
path:05410_1	Hypertrophic cardiomyopathy (HCM)	6	15	0.4	6262;3672;3673;3691;60;hsa-miR-320a
path:04725_1	Cholinergic synapse	4	19	0.211	5594;4893;5604;hsa-miR-320a
path:05142_1	Chagas disease (American trypanosomiasis)	13	19	0.684	3458;4615;5601;2353;3459;3460;4843;7132;7046;2778;8772;841;hsa-miR-320a
path:05210_1	Colorectal cancer	8	19	0.421	7046;5599;5601;8312;5880;332;4609;hsa-miR-320a
path:05215_1	Prostate cancer	10	19	0.526	1871;4893;1956;2064;3480;9134;1950;7039;5925;hsa-miR-320a
path:04620_1	Toll-like receptor signaling pathway	8	16	0.5	7189;4615;5601;8772;6772;841;3455;2353
path:04621_1	NOD-like receptor signaling pathway	8	16	0.5	10392;64127;8767;114548;841;5601;5594;hsa-miR-320a
path:05212_1	Pancreatic cancer	14	30	0.467	2064;5880;5970;5604;5601;7039;1950;3716;6772;1871;7046;675;1956;hsa-miR-320a
path:05131_1	Shigellosis	6	13	0.462	10392;64127;8767;5601;60;hsa-miR-320a
path:04670_1	Leukocyte transendothelial migration	8	21	0.381	4318;60;1535;4689;5906;5880;5908;hsa-miR-320a
path:04520_1	Adherens junction	9	26	0.346	5594;7046;2064;5880;60;4008;1499;hsa-miR-320a;hsa-miR-326
path:00562_1	Inositol phosphate metabolism	6	17	0.353	5728;4534;51196;5286;hsa-miR-320a;hsa-miR-217
path:04530_2	Tight junction	4	17	0.235	5578;60;4893;hsa-miR-320a
path:05211_1	Renal cell carcinoma	11	17	0.647	5781;6513;112399;2034;7039;3265;3845;4893;hsa-miR-320a;hsa-miR-484;hsa-miR-217
path:03013_1	RNA transport	4	27	0.148	5901;9470;10460;hsa-miR-320a
path:05132_1	Salmonella infection	10	18	0.556	5879;4790;5970;5601;60;4615;3458;3459;3460;hsa-miR-320a
path:05140_1	Leishmaniasis	9	18	0.5	3458;3716;6772;4615;3459;3460;1535;4689;hsa-miR-320a
path:05218_1	Melanoma	12	18	0.667	673;4893;1019;1956;3480;1950;2257;1871;3265;3845;hsa-miR-320a;hsa-miR-217
path:04070_1	Phosphatidylinositol signaling system	4	14	0.286	5728;51196;hsa-miR-217;hsa-miR-320a
path:04916_1	Melanogenesis	4	14	0.286	4286;2778;4893;hsa-miR-320a
path:00230_1	Purine metabolism	6	23	0.261	5144;8622;51082;5424;3704;hsa-miR-320a
path:05222_1	Small cell lung cancer	10	23	0.435	9134;3688;3673;6257;4609;3911;3914;1871;5925;hsa-miR-320a
path:04920_1	Adipocytokine signaling pathway	14	19	0.737	5970;4794;51422;6257;6513;7133;5601;7186;3667;7132;7124;hsa-miR-320a;hsa-miR-484;hsa-miR-217
path:04512_1	ECM-receptor interaction	9	15	0.6	3911;3914;1277;3688;3691;3672;960;3673;hsa-miR-320a
path:04727_1	GABAergic synapse	2	15	0.133	2550;hsa-miR-320a
path:04912_1	GnRH signaling pathway	4	15	0.267	2778;4893;5601;hsa-miR-320a
path:05214_2	Glioma	5	15	0.333	1871;3845;4893;hsa-miR-320a;hsa-miR-217
path:04720_1	Long-term potentiation	7	20	0.35	6197;4659;3845;4893;5906;hsa-miR-320a;hsa-miR-217
path:05130_1	Pathogenic Escherichia coli infection	5	20	0.25	84790;9181;203068;60;hsa-miR-320a
path:05219_1	Bladder cancer	11	20	0.55	4318;2064;4609;1871;1950;3265;3845;4893;hsa-miR-451a;hsa-miR-320a;hsa-miR-217
path:04120_1	Ubiquitin mediated proteolysis	3	16	0.188	991;10277;hsa-miR-484
path:04971_1	Gastric acid secretion	3	17	0.176	2776;2778;hsa-miR-320a
path:05220_1	Chronic myeloid leukemia	9	17	0.529	25;4609;7046;1871;3265;3845;4893;hsa-miR-320a;hsa-miR-217
path:04350_1	TGF-beta signaling pathway	5	13	0.385	4087;4609;7046;269;hsa-miR-320a
path:05213_1	Endometrial cancer	5	13	0.385	4893;8312;2064;4609;hsa-miR-320a
path:05221_1	Acute myeloid leukemia	4	13	0.308	4893;2322;4609;hsa-miR-320a
path:00260_1	Glycine, serine and threonine metabolism	3	10	0.3	189;875;27232
path:04650_1	Natural killer cell mediated cytotoxicity	7	10	0.7	8743;3459;3460;3458;3449;4893;3455
path:05100_1	Bacterial invasion of epithelial cells	3	10	0.3	60;4233;hsa-miR-320a
path:00240_1	Pyrimidine metabolism	5	14	0.357	51082;5430;5424;7298;hsa-miR-320a
path:04666_2	Fc gamma R-mediated phagocytosis	2	14	0.143	5880;hsa-miR-320a
path:05031_1	Amphetamine addiction	5	14	0.357	6531;2778;23411;hsa-miR-320a;hsa-miR-217
path:04310_1	Wnt signaling pathway	15	49	0.306	5578;5599;5601;5880;894;4609;51701;8312;54361;7472;7474;7480;7481;7482;hsa-miR-320a
path:03010_1	Ribosome	2	15	0.133	hsa-miR-484;hsa-miR-320a
path:03018_1	RNA degradation	1	15	0.067	sa-miR-320a
path:05223_1	Non-small cell lung cancer	7	15	0.467	1871;4893;7039;1956;2064;1950;6257
path:03030_1	DNA replication	7	11	0.636	2237;4171;4173;5424;4175;5981;hsa-miR-320a
path:03040_1	Spliceosome	1	11	0.091	sa-miR-320a
path:03320_1	PPAR signaling pathway	4	11	0.364	5465;6256;6257;hsa-miR-320a
path:04724_3	Glutamatergic synapse	2	11	0.182	2778;hsa-miR-320a
path:04723_1	Retrograde endocannabinoid signaling	4	20	0.2	5601;5594;5599;hsa-miR-320a
path:05416_1	Viral myocarditis	8	17	0.471	1604;841;637;60;25;5879;5880;hsa-miR-320a
path:05216_1	Thyroid cancer	6	14	0.429	4893;6257;4609;6932;6934;hsa-miR-320a
path:00564_1	Glycerophospholipid metabolism	1	10	0.1	sa-miR-320a
path:03008_1	Ribosome biogenesis in eukaryotes	2	10	0.2	5901;hsa-miR-320a
path:03460_1	Fanconi anemia pathway	6	10	0.6	57697;2177;55215;675;83990;5395
path:04610_3	Complement and coagulation cascades	7	10	0.7	5329;718;729;727;725;717;1604
path:04726_1	Serotonergic synapse	3	10	0.3	3350;3359;4893
path:05110_2	Vibrio cholerae infection	3	10	0.3	2778;60;hsa-miR-320a
