# Supplementary material for: MiRNA-Mediated Subpathway Identification and Network Module Analysis to Reveal Prognostic Markers in Human Pancreatic Cancer
Source: Front Genet. 2020 Dec 9;11:606940. doi: 10.3389/fgene.2020.606940 (PMC7756031; doi:10.3389/fgene.2020.606940)
Supplement: Supplementary Table 3 — Enrichment for modules on PC-relevant subpathways. [file Table_3.XLSX]

## Sheet: Table S3
Table S3. Enrichment for modules on PC-relevant subpathways
ModuleID	PathwayID	PathwayName	AnnMoleculeRatio	AnnBgRatio	Pvalue	AnnMoleculeRatio(%)
M1	04310_1	Wnt signaling pathway	22/22	49/731	0	1
M2	04713_1	Circadian entrainment	5/5	23/731	1.96e-08	1
	04723_1	Retrograde endocannabinoid signaling	4/5	20/731	2.02e-06	0.8
M3	04020_1	Calcium signaling pathway	18/18	30/731	0	1
M4	05130_1	Pathogenic Escherichia coli infection	4/4	20/731	4.11e-07	1
	04540_1	Gap junction	3/4	14/731	2.22e-05	0.75
M5	04510_1	Focal adhesion	7/7	43/731	1.5e-09	1
	05410_1	Hypertrophic cardiomyopathy (HCM)	5/7	15/731	3.59e-08	0.714
	05414_1	Dilated cardiomyopathy	5/7	18/731	1.02e-07	0.714
	05412_1	Arrhythmogenic right ventricular cardiomyopathy (ARVC)	5/7	23/731	3.95e-07	0.714
	04810_1	Regulation of actin cytoskeleton	6/7	49/731	4.48e-07	0.857
	04520_1	Adherens junction	5/7	26/731	7.67e-07	0.714
M6	05131_1	Shigellosis	3/4	13/731	1.75e-05	0.75
	04810_1	Regulation of actin cytoskeleton	4/4	49/731	1.8e-05	1
M7	04724_3	Glutamatergic synapse	3/4	11/731	1.01e-05	0.75
	04725_1	Cholinergic synapse	3/4	19/731	5.88e-05	0.75
M8	04727_1	GABAergic synapse	3/4	15/731	2.77e-05	0.75
	00010_1	Glycolysis / Gluconeogenesis	4/4	24/731	9e-07	1
M9	05032_1	Morphine addiction	3/4	17/731	4.13e-05	0.75
	05215_1	Prostate cancer	3/4	19/731	5.88e-05	0.75
M10	04110_1	Cell cycle	12/15	64/731	2.74e-11	0.8
