# Supplementary material for: MiRNA-Mediated Subpathway Identification and Network Module Analysis to Reveal Prognostic Markers in Human Pancreatic Cancer
Source: Front Genet. 2020 Dec 9;11:606940. doi: 10.3389/fgene.2020.606940 (PMC7756031; doi:10.3389/fgene.2020.606940)
Supplement: Supplementary Table 4 — Survival analysis for modules and individual genes. [file Table_4.XLSX]

## Sheet: Table S4
Table S4. Survival analysis for modules and individual genes
ModuleID	ModuleName	Gene/Module	Pvalue	NumLowGroup	NumHighGroup
k_4_0	M10	Module	0.0331	31	32
		FZR1	0.555	31	32
		ANAPC7	0.376	31	32
		PPP3CA	0.0805	31	32
		BUB1B	0.754	31	32
		CCNB1	0.305	31	32
		CDK1	0.206	31	32
		MAD2L1	0.0203	31	32
		CDC20	0.527	31	32
		PTTG1	0.895	31	32
		CCNB2	0.311	31	32
		PTTG2	0.0721	30	33
		ANAPC10	0.704	31	32
		CCNB3	0.462	31	32
k_4_1	-	Module	0.42	31	32
		SAT1	0.803	31	32
		SRM	0.757	31	32
		AGMAT	0.522	31	32
		SAT2	0.113	31	32
k_4_10	M4	Module	0.057	31	32
		ARHGEF2	0.626	31	32
		TUBB	0.282	31	32
		TUBA1B	0.464	31	32
k_4_11	M2	Module	0.0723	31	32
		GNG7	0.0252	31	32
		MAPK1	0.159	31	32
		MAPK3	0.93	31	32
		RASD1	0.566	31	32
k_4_12	M5	Module	0.00711	31	32
		ITGB4	0.306	31	32
		VCL	0.0463	31	32
		ITGA2	0.654	31	32
		ACTN4	0.335	31	32
		ACTB	0.0182	31	32
k_4_13	-	Module	0.00483	31	32
		WNT5B	0.355	31	32
		SFRP1	0.6	31	32
		WNT5A	0.229	31	32
		WNT4	0.118	31	32
		WNT3	0.678	31	32
		WNT7B	0.731	31	32
		WNT2	0.42	31	32
		WNT10B	0.0192	31	32
		WNT9A	0.146	31	32
		WNT9B	0.445	31	32
		WNT8B	0.56	31	32
		WNT2B	0.193	31	32
		WNT7A	0.0205	31	32
		WNT11	0.957	31	32
		WNT1	0.192	31	32
		WNT6	0.715	31	32
		FZD10	0.131	31	32
		WNT16	0.507	31	32
		WNT10A	0.0891	31	32
		WNT3A	0.805	31	32
		WNT8A	0.431	31	32
k_4_14	-	Module	0.22	31	32
		JAK1	0.592	31	32
		IFNGR1	0.592	31	32
		IFNAR2	0.579	31	32
		IFNGR2	0.388	31	32
		STAT1	0.56	31	32
		SOCS4	0.969	31	32
k_4_15	-	Module	0.0145	31	32
		CAMK2B	0.696	31	32
		CAMK2D	0.707	31	32
		MAPK1	0.159	31	32
		PRKACA	0.438	31	32
		MAPK3	0.93	31	32
		CREB3L4	0.00867	31	32
k_4_16	M7	Module	0.0255	31	32
		GNB1	0.0726	31	32
		ADCY1	0.238	31	32
		GNAS	0.919	31	32
k_4_2	-	Module	0.0239	31	32
		AK2	0.365	31	32
		POLR1D	0.213	31	32
		PDE4D	0.709	31	32
		ADSL	0.72	31	32
		PNPT1	0.435	31	32
		PDE8B	0.884	31	32
		ADCY1	0.238	31	32
		GUK1	0.83	31	32
		POLR2A	0.648	31	32
		RRM2	0.717	31	32
		AK4	0.319	31	32
		POLD1	0.498	31	32
		NME6	0.981	31	32
		NT5C	0.278	31	32
		ITPA	0.541	31	32
		DGUOK	0.751	31	32
		ENTPD8	0.184	31	32
k_4_3	-	Module	0.23	31	32
		TYMS	0.292	31	32
		TK1	0.336	31	32
		NT5C	0.278	31	32
		ENTPD8	0.184	31	32
k_4_4	-	Module	0.49	31	32
		GCAT	0.414	31	32
		AGXT	0.1	31	32
		GATM	0.908	31	32
		SARDH	0.654	31	32
		GNMT	0.524	31	32
k_4_5	M9	Module	0.0341	31	32
		PDGFD	0.415	31	32
		EGFR	0.125	31	32
		ERBB2	0.229	31	32
k_4_6	-	Module	0.215	31	32
		PTEN	0.691	31	32
		PI4K2A	0.64	31	32
		PLCE1	0.741	31	32
		PIP4K2B	0.586	31	32
		INPP5B	0.201	31	32
		OCRL	0.749	31	32
		PLCD3	0.743	31	32
k_4_7	M3	Module	0.00286	31	32
		CAMK2B	0.696	31	32
		CAMK2D	0.707	31	32
		PLCB1	0.236	31	32
		ATP2A3	0.0943	31	32
		PRKCA	0.467	31	32
		CALM3	0.67	31	32
		SLC8A2	0.548	31	32
		PLCE1	0.741	31	32
		VDAC1	0.849	31	32
		RYR2	0.217	31	32
		CALM2	0.0588	31	32
		P2RX1	0.892	31	32
		PLCD3	0.743	31	32
		CALML6	0.703	31	32
		ORAI3	0.695	31	32
		PLCG1	0.244	31	32
k_4_8	M6	Module	0.0254	31	32
		DIAPH1	0.69	31	32
		PFN1	0.988	31	32
		ACTB	0.0182	31	32
k_4_9	M8	Module	0.0287	31	32
		GAPDH	0.0106	31	32
		TPI1	0.0242	31	32
		ALDOA	0.0774	31	32
k_5_0	-	GCAT	0.414	31	32
		Module	0.49	31	32
		AGXT	0.1	31	32
		GATM	0.908	31	32
		SARDH	0.654	31	32
		GNMT	0.524	31	32
k_5_1	-	Module	0.0193	31	32
		AK2	0.365	31	32
		POLR1D	0.213	31	32
		PNPT1	0.435	31	32
		ADCY1	0.238	31	32
		GUK1	0.83	31	32
		POLR2A	0.648	31	32
		RRM2	0.717	31	32
		AK4	0.319	31	32
		POLD1	0.498	31	32
		NME6	0.981	31	32
		ITPA	0.541	31	32
		ENTPD8	0.184	31	32
k_5_2	-	Module	0.175	31	32
		PLCB1	0.236	31	32
		PRKCA	0.467	31	32
		PLCE1	0.741	31	32
		PLCD3	0.743	31	32
		PLCG1	0.244	31	32
k_5_3	-	Module	0.0211	31	32
		AK2	0.365	31	32
		PDE4D	0.709	31	32
		ADSL	0.72	31	32
		PDE8B	0.884	31	32
		AK4	0.319	31	32
		NT5C	0.278	31	32
		ENTPD8	0.184	31	32
k_5_4	-	Module	0.249	31	32
		FZR1	0.555	31	32
		ANAPC7	0.376	31	32
		MAD2L1	0.0203	31	32
		CDC20	0.527	31	32
		ANAPC10	0.704	31	32
k_5_5	-	Module	0.302	31	32
		PDE4D	0.709	31	32
		PDE8B	0.884	31	32
		GUK1	0.83	31	32
		NT5C	0.278	31	32
		ITPA	0.541	31	32
		ENTPD8	0.184	31	32
k_5_6	-	Module	0.0046	31	32
		ATP2A3	0.0943	31	32
		PRKCA	0.467	31	32
		CALM3	0.67	31	32
		SLC8A2	0.548	31	32
		VDAC1	0.849	31	32
		RYR2	0.217	31	32
		CALM2	0.0588	31	32
		P2RX1	0.892	31	32
		PLCD3	0.743	31	32
		CALML6	0.703	31	32
		ORAI3	0.695	31	32
k_6_0	-	Module	0.0106	31	32
		POLR1D	0.213	31	32
		ADCY1	0.238	31	32
		NME6	0.981	31	32
		ITPA	0.541	31	32
		ENTPD8	0.184	31	32
k_6_1	-	Module	0.0265	31	32
		AK2	0.365	31	32
		PNPT1	0.435	31	32
		GUK1	0.83	31	32
		RRM2	0.717	31	32
		AK4	0.319	31	32
		NME6	0.981	31	32
		ENTPD8	0.184	31	32
k_6_2	-	Module	0.0046	31	32
		ATP2A3	0.0943	31	32
		PRKCA	0.467	31	32
		CALM3	0.67	31	32
		SLC8A2	0.548	31	32
		VDAC1	0.849	31	32
		RYR2	0.217	31	32
		CALM2	0.0588	31	32
		P2RX1	0.892	31	32
		PLCD3	0.743	31	32
		CALML6	0.703	31	32
		ORAI3	0.695	31	32
k_7_0	-	Module	0.0046	31	32
		ATP2A3	0.0943	31	32
		PRKCA	0.467	31	32
		CALM3	0.67	31	32
		SLC8A2	0.548	31	32
		VDAC1	0.849	31	32
		RYR2	0.217	31	32
		CALM2	0.0588	31	32
		P2RX1	0.892	31	32
		PLCD3	0.743	31	32
		CALML6	0.703	31	32
		ORAI3	0.695	31	32

## Sheet: Sheet1
ModuleName
M10
-
M4
M2
M5
M7
M9
M6
M8
