# Supplementary material for: MiRNA-Mediated Subpathway Identification and Network Module Analysis to Reveal Prognostic Markers in Human Pancreatic Cancer
Source: Front Genet. 2020 Dec 9;11:606940. doi: 10.3389/fgene.2020.606940 (PMC7756031; doi:10.3389/fgene.2020.606940)
Supplement: Supplementary Table 5 — An exhaustive survival analysis for module M3. [file Table_5.XLSX]

## Sheet: Table S5
Table S5. An exhaustive survival analysis for module M3
OptimalFeatures	p_value	NumLowGroup	NumHighGroup	class
_CALM3_PLCE1_RYR2_CALM2_P2RX1_PLCD3_CALML6_ORAI3_PLCG1	8.03e-07	31	32	combination
Features	Pvalue	NumLowGroup	NumHighGroup	Class
Module M3	0.00286	31	32	module
CAMK2B	0.696	31	32	single gene
CAMK2D	0.707	31	32	single gene
PLCB1	0.236	31	32	single gene
ATP2A3	0.0943	31	32	single gene
PRKCA	0.467	31	32	single gene
CALM3	0.67	31	32	single gene
SLC8A2	0.548	31	32	single gene
PLCE1	0.741	31	32	single gene
VDAC1	0.849	31	32	single gene
RYR2	0.217	31	32	single gene
CALM2	0.0588	31	32	single gene
P2RX1	0.892	31	32	single gene
PLCD3	0.743	31	32	single gene
CALML6	0.703	31	32	single gene
ORAI3	0.695	31	32	single gene
PLCG1	0.244	31	32	single gene
_CAMK2B_CAMK2D	0.235	31	32	combination
_CAMK2B_PLCB1	0.497	31	32	combination
_CAMK2B_ATP2A3	0.0286	31	32	combination
_CAMK2B_PRKCA	0.264	31	32	combination
_CAMK2B_CALM3	0.542	31	32	combination
_CAMK2B_SLC8A2	0.717	31	32	combination
_CAMK2B_PLCE1	0.865	31	32	combination
_CAMK2B_VDAC1	0.763	31	32	combination
_CAMK2B_RYR2	0.368	31	32	combination
_CAMK2B_CALM2	0.508	31	32	combination
_CAMK2B_P2RX1	0.252	31	32	combination
_CAMK2B_PLCD3	0.85	31	32	combination
_CAMK2B_CALML6	0.554	31	32	combination
_CAMK2B_ORAI3	0.735	31	32	combination
_CAMK2B_PLCG1	0.0211	31	32	combination
_CAMK2D_PLCB1	0.668	31	32	combination
_CAMK2D_ATP2A3	0.103	31	32	combination
_CAMK2D_PRKCA	0.258	31	32	combination
_CAMK2D_CALM3	0.85	31	32	combination
_CAMK2D_SLC8A2	0.396	31	32	combination
_CAMK2D_PLCE1	0.241	31	32	combination
_CAMK2D_VDAC1	0.365	31	32	combination
_CAMK2D_RYR2	0.156	31	32	combination
_CAMK2D_CALM2	0.151	31	32	combination
_CAMK2D_P2RX1	0.304	31	32	combination
_CAMK2D_PLCD3	0.503	31	32	combination
_CAMK2D_CALML6	0.767	31	32	combination
_CAMK2D_ORAI3	0.329	31	32	combination
_CAMK2D_PLCG1	0.0244	31	32	combination
_PLCB1_ATP2A3	0.0417	31	32	combination
_PLCB1_PRKCA	0.339	31	32	combination
_PLCB1_CALM3	0.206	31	32	combination
_PLCB1_SLC8A2	0.241	31	32	combination
_PLCB1_PLCE1	0.478	31	32	combination
_PLCB1_VDAC1	0.219	31	32	combination
_PLCB1_RYR2	0.0326	31	32	combination
_PLCB1_CALM2	0.071	31	32	combination
_PLCB1_P2RX1	0.127	31	32	combination
_PLCB1_PLCD3	0.324	31	32	combination
_PLCB1_CALML6	0.672	31	32	combination
_PLCB1_ORAI3	0.0972	31	32	combination
_PLCB1_PLCG1	0.503	31	32	combination
_ATP2A3_PRKCA	0.0122	31	32	combination
_ATP2A3_CALM3	0.106	31	32	combination
_ATP2A3_SLC8A2	0.0409	31	32	combination
_ATP2A3_PLCE1	0.0171	31	32	combination
_ATP2A3_VDAC1	0.103	31	32	combination
_ATP2A3_RYR2	0.0237	31	32	combination
_ATP2A3_CALM2	0.00115	31	32	combination
_ATP2A3_P2RX1	0.103	31	32	combination
_ATP2A3_PLCD3	0.108	31	32	combination
_ATP2A3_CALML6	0.0682	31	32	combination
_ATP2A3_ORAI3	0.0299	31	32	combination
_ATP2A3_PLCG1	0.0643	31	32	combination
_PRKCA_CALM3	0.431	31	32	combination
_PRKCA_SLC8A2	0.138	31	32	combination
_PRKCA_PLCE1	0.608	31	32	combination
_PRKCA_VDAC1	0.467	31	32	combination
_PRKCA_RYR2	0.0279	31	32	combination
_PRKCA_CALM2	0.0712	31	32	combination
_PRKCA_P2RX1	0.193	31	32	combination
_PRKCA_PLCD3	0.487	31	32	combination
_PRKCA_CALML6	0.193	31	32	combination
_PRKCA_ORAI3	0.556	31	32	combination
_PRKCA_PLCG1	0.244	31	32	combination
_CALM3_SLC8A2	0.568	31	32	combination
_CALM3_PLCE1	0.378	31	32	combination
_CALM3_VDAC1	0.67	31	32	combination
_CALM3_RYR2	0.0983	31	32	combination
_CALM3_CALM2	0.182	31	32	combination
_CALM3_P2RX1	0.218	31	32	combination
_CALM3_PLCD3	0.513	31	32	combination
_CALM3_CALML6	0.784	31	32	combination
_CALM3_ORAI3	0.846	31	32	combination
_CALM3_PLCG1	0.77	31	32	combination
_SLC8A2_PLCE1	0.837	31	32	combination
_SLC8A2_VDAC1	0.87	31	32	combination
_SLC8A2_RYR2	0.781	31	32	combination
_SLC8A2_CALM2	0.0226	31	32	combination
_SLC8A2_P2RX1	0.14	31	32	combination
_SLC8A2_PLCD3	0.429	31	32	combination
_SLC8A2_CALML6	0.0169	31	32	combination
_SLC8A2_ORAI3	0.221	31	32	combination
_SLC8A2_PLCG1	0.083	31	32	combination
_PLCE1_VDAC1	0.623	31	32	combination
_PLCE1_RYR2	0.679	31	32	combination
_PLCE1_CALM2	0.0257	31	32	combination
_PLCE1_P2RX1	0.881	31	32	combination
_PLCE1_PLCD3	0.662	31	32	combination
_PLCE1_CALML6	0.424	31	32	combination
_PLCE1_ORAI3	0.521	31	32	combination
_PLCE1_PLCG1	0.372	31	32	combination
_VDAC1_RYR2	0.135	31	32	combination
_VDAC1_CALM2	0.0588	31	32	combination
_VDAC1_P2RX1	0.822	31	32	combination
_VDAC1_PLCD3	0.743	31	32	combination
_VDAC1_CALML6	0.499	31	32	combination
_VDAC1_ORAI3	0.546	31	32	combination
_VDAC1_PLCG1	0.244	31	32	combination
_RYR2_CALM2	0.0315	31	32	combination
_RYR2_P2RX1	0.172	31	32	combination
_RYR2_PLCD3	0.166	31	32	combination
_RYR2_CALML6	0.244	31	32	combination
_RYR2_ORAI3	0.156	31	32	combination
_RYR2_PLCG1	0.00321	31	32	combination
_CALM2_P2RX1	0.0537	31	32	combination
_CALM2_PLCD3	0.222	31	32	combination
_CALM2_CALML6	0.215	31	32	combination
_CALM2_ORAI3	0.133	31	32	combination
_CALM2_PLCG1	0.00312	31	32	combination
_P2RX1_PLCD3	0.26	31	32	combination
_P2RX1_CALML6	0.189	31	32	combination
_P2RX1_ORAI3	0.464	31	32	combination
_P2RX1_PLCG1	0.0773	31	32	combination
_PLCD3_CALML6	0.384	31	32	combination
_PLCD3_ORAI3	0.311	31	32	combination
_PLCD3_PLCG1	0.132	31	32	combination
_CALML6_ORAI3	0.912	31	32	combination
_CALML6_PLCG1	0.19	31	32	combination
_ORAI3_PLCG1	0.0237	31	32	combination
_CAMK2B_CAMK2D_PLCB1	0.472	31	32	combination
_CAMK2B_CAMK2D_ATP2A3	0.0286	31	32	combination
_CAMK2B_CAMK2D_PRKCA	0.602	31	32	combination
_CAMK2B_CAMK2D_CALM3	0.605	31	32	combination
_CAMK2B_CAMK2D_SLC8A2	0.634	31	32	combination
_CAMK2B_CAMK2D_PLCE1	0.521	31	32	combination
_CAMK2B_CAMK2D_VDAC1	0.235	31	32	combination
_CAMK2B_CAMK2D_RYR2	0.19	31	32	combination
_CAMK2B_CAMK2D_CALM2	0.191	31	32	combination
_CAMK2B_CAMK2D_P2RX1	0.0951	31	32	combination
_CAMK2B_CAMK2D_PLCD3	0.944	31	32	combination
_CAMK2B_CAMK2D_CALML6	0.416	31	32	combination
_CAMK2B_CAMK2D_ORAI3	0.562	31	32	combination
_CAMK2B_CAMK2D_PLCG1	0.0511	31	32	combination
_CAMK2B_PLCB1_ATP2A3	0.0445	31	32	combination
_CAMK2B_PLCB1_PRKCA	0.616	31	32	combination
_CAMK2B_PLCB1_CALM3	0.177	31	32	combination
_CAMK2B_PLCB1_SLC8A2	0.401	31	32	combination
_CAMK2B_PLCB1_PLCE1	0.875	31	32	combination
_CAMK2B_PLCB1_VDAC1	0.497	31	32	combination
_CAMK2B_PLCB1_RYR2	0.374	31	32	combination
_CAMK2B_PLCB1_CALM2	0.248	31	32	combination
_CAMK2B_PLCB1_P2RX1	0.0963	31	32	combination
_CAMK2B_PLCB1_PLCD3	0.191	31	32	combination
_CAMK2B_PLCB1_CALML6	0.636	31	32	combination
_CAMK2B_PLCB1_ORAI3	0.131	31	32	combination
_CAMK2B_PLCB1_PLCG1	0.179	31	32	combination
_CAMK2B_ATP2A3_PRKCA	0.0316	31	32	combination
_CAMK2B_ATP2A3_CALM3	0.0295	31	32	combination
_CAMK2B_ATP2A3_SLC8A2	0.0315	31	32	combination
_CAMK2B_ATP2A3_PLCE1	0.0304	31	32	combination
_CAMK2B_ATP2A3_VDAC1	0.0286	31	32	combination
_CAMK2B_ATP2A3_RYR2	0.0237	31	32	combination
_CAMK2B_ATP2A3_CALM2	0.00115	31	32	combination
_CAMK2B_ATP2A3_P2RX1	0.0433	31	32	combination
_CAMK2B_ATP2A3_PLCD3	0.0295	31	32	combination
_CAMK2B_ATP2A3_CALML6	0.0167	31	32	combination
_CAMK2B_ATP2A3_ORAI3	0.167	31	32	combination
_CAMK2B_ATP2A3_PLCG1	0.143	31	32	combination
_CAMK2B_PRKCA_CALM3	0.264	31	32	combination
_CAMK2B_PRKCA_SLC8A2	0.138	31	32	combination
_CAMK2B_PRKCA_PLCE1	0.643	31	32	combination
_CAMK2B_PRKCA_VDAC1	0.264	31	32	combination
_CAMK2B_PRKCA_RYR2	0.0123	31	32	combination
_CAMK2B_PRKCA_CALM2	0.235	31	32	combination
_CAMK2B_PRKCA_P2RX1	0.24	31	32	combination
_CAMK2B_PRKCA_PLCD3	0.487	31	32	combination
_CAMK2B_PRKCA_CALML6	0.562	31	32	combination
_CAMK2B_PRKCA_ORAI3	0.164	31	32	combination
_CAMK2B_PRKCA_PLCG1	0.0263	31	32	combination
_CAMK2B_CALM3_SLC8A2	0.751	31	32	combination
_CAMK2B_CALM3_PLCE1	0.707	31	32	combination
_CAMK2B_CALM3_VDAC1	0.542	31	32	combination
_CAMK2B_CALM3_RYR2	0.368	31	32	combination
_CAMK2B_CALM3_CALM2	0.232	31	32	combination
_CAMK2B_CALM3_P2RX1	0.135	31	32	combination
_CAMK2B_CALM3_PLCD3	0.872	31	32	combination
_CAMK2B_CALM3_CALML6	0.525	31	32	combination
_CAMK2B_CALM3_ORAI3	0.0397	31	32	combination
_CAMK2B_CALM3_PLCG1	0.0129	31	32	combination
_CAMK2B_SLC8A2_PLCE1	0.751	31	32	combination
_CAMK2B_SLC8A2_VDAC1	0.717	31	32	combination
_CAMK2B_SLC8A2_RYR2	0.621	31	32	combination
_CAMK2B_SLC8A2_CALM2	0.386	31	32	combination
_CAMK2B_SLC8A2_P2RX1	0.75	31	32	combination
_CAMK2B_SLC8A2_PLCD3	0.886	31	32	combination
_CAMK2B_SLC8A2_CALML6	0.237	31	32	combination
_CAMK2B_SLC8A2_ORAI3	0.173	31	32	combination
_CAMK2B_SLC8A2_PLCG1	0.108	31	32	combination
_CAMK2B_PLCE1_VDAC1	0.865	31	32	combination
_CAMK2B_PLCE1_RYR2	0.575	31	32	combination
_CAMK2B_PLCE1_CALM2	0.108	31	32	combination
_CAMK2B_PLCE1_P2RX1	0.622	31	32	combination
_CAMK2B_PLCE1_PLCD3	0.738	31	32	combination
_CAMK2B_PLCE1_CALML6	0.269	31	32	combination
_CAMK2B_PLCE1_ORAI3	0.537	31	32	combination
_CAMK2B_PLCE1_PLCG1	0.104	31	32	combination
_CAMK2B_VDAC1_RYR2	0.368	31	32	combination
_CAMK2B_VDAC1_CALM2	0.508	31	32	combination
_CAMK2B_VDAC1_P2RX1	0.252	31	32	combination
_CAMK2B_VDAC1_PLCD3	0.85	31	32	combination
_CAMK2B_VDAC1_CALML6	0.554	31	32	combination
_CAMK2B_VDAC1_ORAI3	0.735	31	32	combination
_CAMK2B_VDAC1_PLCG1	0.0211	31	32	combination
_CAMK2B_RYR2_CALM2	0.079	31	32	combination
_CAMK2B_RYR2_P2RX1	0.226	31	32	combination
_CAMK2B_RYR2_PLCD3	0.221	31	32	combination
_CAMK2B_RYR2_CALML6	0.275	31	32	combination
_CAMK2B_RYR2_ORAI3	0.192	31	32	combination
_CAMK2B_RYR2_PLCG1	0.00297	31	32	combination
_CAMK2B_CALM2_P2RX1	0.0134	31	32	combination
_CAMK2B_CALM2_PLCD3	0.508	31	32	combination
_CAMK2B_CALM2_CALML6	0.0689	31	32	combination
_CAMK2B_CALM2_ORAI3	0.324	31	32	combination
_CAMK2B_CALM2_PLCG1	0.00342	31	32	combination
_CAMK2B_P2RX1_PLCD3	0.214	31	32	combination
_CAMK2B_P2RX1_CALML6	0.0725	31	32	combination
_CAMK2B_P2RX1_ORAI3	0.0597	31	32	combination
_CAMK2B_P2RX1_PLCG1	0.341	31	32	combination
_CAMK2B_PLCD3_CALML6	0.552	31	32	combination
_CAMK2B_PLCD3_ORAI3	0.669	31	32	combination
_CAMK2B_PLCD3_PLCG1	0.0282	31	32	combination
_CAMK2B_CALML6_ORAI3	0.601	31	32	combination
_CAMK2B_CALML6_PLCG1	0.266	31	32	combination
_CAMK2B_ORAI3_PLCG1	0.178	31	32	combination
_CAMK2D_PLCB1_ATP2A3	0.0406	31	32	combination
_CAMK2D_PLCB1_PRKCA	0.542	31	32	combination
_CAMK2D_PLCB1_CALM3	0.503	31	32	combination
_CAMK2D_PLCB1_SLC8A2	0.798	31	32	combination
_CAMK2D_PLCB1_PLCE1	0.584	31	32	combination
_CAMK2D_PLCB1_VDAC1	0.989	31	32	combination
_CAMK2D_PLCB1_RYR2	0.337	31	32	combination
_CAMK2D_PLCB1_CALM2	0.0632	31	32	combination
_CAMK2D_PLCB1_P2RX1	0.0604	31	32	combination
_CAMK2D_PLCB1_PLCD3	0.646	31	32	combination
_CAMK2D_PLCB1_CALML6	0.401	31	32	combination
_CAMK2D_PLCB1_ORAI3	0.287	31	32	combination
_CAMK2D_PLCB1_PLCG1	0.318	31	32	combination
_CAMK2D_ATP2A3_PRKCA	0.0313	31	32	combination
_CAMK2D_ATP2A3_CALM3	0.101	31	32	combination
_CAMK2D_ATP2A3_SLC8A2	0.0315	31	32	combination
_CAMK2D_ATP2A3_PLCE1	0.0355	31	32	combination
_CAMK2D_ATP2A3_VDAC1	0.103	31	32	combination
_CAMK2D_ATP2A3_RYR2	0.0125	31	32	combination
_CAMK2D_ATP2A3_CALM2	0.00184	31	32	combination
_CAMK2D_ATP2A3_P2RX1	0.103	31	32	combination
_CAMK2D_ATP2A3_PLCD3	0.103	31	32	combination
_CAMK2D_ATP2A3_CALML6	0.00999	31	32	combination
_CAMK2D_ATP2A3_ORAI3	0.00933	31	32	combination
_CAMK2D_ATP2A3_PLCG1	0.177	31	32	combination
_CAMK2D_PRKCA_CALM3	0.757	31	32	combination
_CAMK2D_PRKCA_SLC8A2	0.378	31	32	combination
_CAMK2D_PRKCA_PLCE1	0.949	31	32	combination
_CAMK2D_PRKCA_VDAC1	0.258	31	32	combination
_CAMK2D_PRKCA_RYR2	0.0799	31	32	combination
_CAMK2D_PRKCA_CALM2	0.224	31	32	combination
_CAMK2D_PRKCA_P2RX1	0.116	31	32	combination
_CAMK2D_PRKCA_PLCD3	0.917	31	32	combination
_CAMK2D_PRKCA_CALML6	0.0956	31	32	combination
_CAMK2D_PRKCA_ORAI3	0.0785	31	32	combination
_CAMK2D_PRKCA_PLCG1	0.163	31	32	combination
_CAMK2D_CALM3_SLC8A2	0.577	31	32	combination
_CAMK2D_CALM3_PLCE1	0.7	31	32	combination
_CAMK2D_CALM3_VDAC1	0.85	31	32	combination
_CAMK2D_CALM3_RYR2	0.115	31	32	combination
_CAMK2D_CALM3_CALM2	0.0588	31	32	combination
_CAMK2D_CALM3_P2RX1	0.143	31	32	combination
_CAMK2D_CALM3_PLCD3	0.958	31	32	combination
_CAMK2D_CALM3_CALML6	0.417	31	32	combination
_CAMK2D_CALM3_ORAI3	0.367	31	32	combination
_CAMK2D_CALM3_PLCG1	0.196	31	32	combination
_CAMK2D_SLC8A2_PLCE1	0.871	31	32	combination
_CAMK2D_SLC8A2_VDAC1	0.396	31	32	combination
_CAMK2D_SLC8A2_RYR2	0.781	31	32	combination
_CAMK2D_SLC8A2_CALM2	0.117	31	32	combination
_CAMK2D_SLC8A2_P2RX1	0.0665	31	32	combination
_CAMK2D_SLC8A2_PLCD3	0.327	31	32	combination
_CAMK2D_SLC8A2_CALML6	0.0646	31	32	combination
_CAMK2D_SLC8A2_ORAI3	0.436	31	32	combination
_CAMK2D_SLC8A2_PLCG1	0.0475	31	32	combination
_CAMK2D_PLCE1_VDAC1	0.241	31	32	combination
_CAMK2D_PLCE1_RYR2	0.946	31	32	combination
_CAMK2D_PLCE1_CALM2	0.131	31	32	combination
_CAMK2D_PLCE1_P2RX1	0.198	31	32	combination
_CAMK2D_PLCE1_PLCD3	0.92	31	32	combination
_CAMK2D_PLCE1_CALML6	0.403	31	32	combination
_CAMK2D_PLCE1_ORAI3	0.876	31	32	combination
_CAMK2D_PLCE1_PLCG1	0.106	31	32	combination
_CAMK2D_VDAC1_RYR2	0.156	31	32	combination
_CAMK2D_VDAC1_CALM2	0.151	31	32	combination
_CAMK2D_VDAC1_P2RX1	0.304	31	32	combination
_CAMK2D_VDAC1_PLCD3	0.503	31	32	combination
_CAMK2D_VDAC1_CALML6	0.767	31	32	combination
_CAMK2D_VDAC1_ORAI3	0.329	31	32	combination
_CAMK2D_VDAC1_PLCG1	0.0244	31	32	combination
_CAMK2D_RYR2_CALM2	0.00286	31	32	combination
_CAMK2D_RYR2_P2RX1	0.214	31	32	combination
_CAMK2D_RYR2_PLCD3	0.156	31	32	combination
_CAMK2D_RYR2_CALML6	0.894	31	32	combination
_CAMK2D_RYR2_ORAI3	0.0752	31	32	combination
_CAMK2D_RYR2_PLCG1	0.00123	31	32	combination
_CAMK2D_CALM2_P2RX1	0.0314	31	32	combination
_CAMK2D_CALM2_PLCD3	0.151	31	32	combination
_CAMK2D_CALM2_CALML6	0.215	31	32	combination
_CAMK2D_CALM2_ORAI3	0.284	31	32	combination
_CAMK2D_CALM2_PLCG1	0.00318	31	32	combination
_CAMK2D_P2RX1_PLCD3	0.0644	31	32	combination
_CAMK2D_P2RX1_CALML6	0.448	31	32	combination
_CAMK2D_P2RX1_ORAI3	0.411	31	32	combination
_CAMK2D_P2RX1_PLCG1	0.0773	31	32	combination
_CAMK2D_PLCD3_CALML6	0.445	31	32	combination
_CAMK2D_PLCD3_ORAI3	0.541	31	32	combination
_CAMK2D_PLCD3_PLCG1	0.0478	31	32	combination
_CAMK2D_CALML6_ORAI3	0.67	31	32	combination
_CAMK2D_CALML6_PLCG1	0.26	31	32	combination
_CAMK2D_ORAI3_PLCG1	0.318	31	32	combination
_PLCB1_ATP2A3_PRKCA	0.00878	31	32	combination
_PLCB1_ATP2A3_CALM3	0.0417	31	32	combination
_PLCB1_ATP2A3_SLC8A2	0.0409	31	32	combination
_PLCB1_ATP2A3_PLCE1	0.291	31	32	combination
_PLCB1_ATP2A3_VDAC1	0.0417	31	32	combination
_PLCB1_ATP2A3_RYR2	0.011	31	32	combination
_PLCB1_ATP2A3_CALM2	0.0153	31	32	combination
_PLCB1_ATP2A3_P2RX1	0.0427	31	32	combination
_PLCB1_ATP2A3_PLCD3	0.0165	31	32	combination
_PLCB1_ATP2A3_CALML6	0.142	31	32	combination
_PLCB1_ATP2A3_ORAI3	0.0474	31	32	combination
_PLCB1_ATP2A3_PLCG1	0.00867	31	32	combination
_PLCB1_PRKCA_CALM3	0.249	31	32	combination
_PLCB1_PRKCA_SLC8A2	0.187	31	32	combination
_PLCB1_PRKCA_PLCE1	0.56	31	32	combination
_PLCB1_PRKCA_VDAC1	0.339	31	32	combination
_PLCB1_PRKCA_RYR2	0.0547	31	32	combination
_PLCB1_PRKCA_CALM2	0.204	31	32	combination
_PLCB1_PRKCA_P2RX1	0.213	31	32	combination
_PLCB1_PRKCA_PLCD3	0.301	31	32	combination
_PLCB1_PRKCA_CALML6	0.784	31	32	combination
_PLCB1_PRKCA_ORAI3	0.208	31	32	combination
_PLCB1_PRKCA_PLCG1	0.111	31	32	combination
_PLCB1_CALM3_SLC8A2	0.234	31	32	combination
_PLCB1_CALM3_PLCE1	0.924	31	32	combination
_PLCB1_CALM3_VDAC1	0.341	31	32	combination
_PLCB1_CALM3_RYR2	0.0839	31	32	combination
_PLCB1_CALM3_CALM2	0.215	31	32	combination
_PLCB1_CALM3_P2RX1	0.0718	31	32	combination
_PLCB1_CALM3_PLCD3	0.228	31	32	combination
_PLCB1_CALM3_CALML6	0.232	31	32	combination
_PLCB1_CALM3_ORAI3	0.181	31	32	combination
_PLCB1_CALM3_PLCG1	0.837	31	32	combination
_PLCB1_SLC8A2_PLCE1	0.837	31	32	combination
_PLCB1_SLC8A2_VDAC1	0.241	31	32	combination
_PLCB1_SLC8A2_RYR2	0.256	31	32	combination
_PLCB1_SLC8A2_CALM2	0.0328	31	32	combination
_PLCB1_SLC8A2_P2RX1	0.111	31	32	combination
_PLCB1_SLC8A2_PLCD3	0.132	31	32	combination
_PLCB1_SLC8A2_CALML6	0.231	31	32	combination
_PLCB1_SLC8A2_ORAI3	0.105	31	32	combination
_PLCB1_SLC8A2_PLCG1	0.0113	31	32	combination
_PLCB1_PLCE1_VDAC1	0.478	31	32	combination
_PLCB1_PLCE1_RYR2	0.0242	31	32	combination
_PLCB1_PLCE1_CALM2	0.118	31	32	combination
_PLCB1_PLCE1_P2RX1	0.888	31	32	combination
_PLCB1_PLCE1_PLCD3	0.435	31	32	combination
_PLCB1_PLCE1_CALML6	0.555	31	32	combination
_PLCB1_PLCE1_ORAI3	0.301	31	32	combination
_PLCB1_PLCE1_PLCG1	0.311	31	32	combination
_PLCB1_VDAC1_RYR2	0.0326	31	32	combination
_PLCB1_VDAC1_CALM2	0.071	31	32	combination
_PLCB1_VDAC1_P2RX1	0.127	31	32	combination
_PLCB1_VDAC1_PLCD3	0.324	31	32	combination
_PLCB1_VDAC1_CALML6	0.672	31	32	combination
_PLCB1_VDAC1_ORAI3	0.0972	31	32	combination
_PLCB1_VDAC1_PLCG1	0.503	31	32	combination
_PLCB1_RYR2_CALM2	0.058	31	32	combination
_PLCB1_RYR2_P2RX1	0.0531	31	32	combination
_PLCB1_RYR2_PLCD3	0.00907	31	32	combination
_PLCB1_RYR2_CALML6	0.0711	31	32	combination
_PLCB1_RYR2_ORAI3	0.113	31	32	combination
_PLCB1_RYR2_PLCG1	0.00891	31	32	combination
_PLCB1_CALM2_P2RX1	0.0523	31	32	combination
_PLCB1_CALM2_PLCD3	0.142	31	32	combination
_PLCB1_CALM2_CALML6	0.157	31	32	combination
_PLCB1_CALM2_ORAI3	0.331	31	32	combination
_PLCB1_CALM2_PLCG1	0.0286	31	32	combination
_PLCB1_P2RX1_PLCD3	0.115	31	32	combination
_PLCB1_P2RX1_CALML6	0.365	31	32	combination
_PLCB1_P2RX1_ORAI3	0.242	31	32	combination
_PLCB1_P2RX1_PLCG1	0.155	31	32	combination
_PLCB1_PLCD3_CALML6	0.173	31	32	combination
_PLCB1_PLCD3_ORAI3	0.22	31	32	combination
_PLCB1_PLCD3_PLCG1	0.399	31	32	combination
_PLCB1_CALML6_ORAI3	0.235	31	32	combination
_PLCB1_CALML6_PLCG1	0.674	31	32	combination
_PLCB1_ORAI3_PLCG1	0.649	31	32	combination
_ATP2A3_PRKCA_CALM3	0.113	31	32	combination
_ATP2A3_PRKCA_SLC8A2	0.0741	31	32	combination
_ATP2A3_PRKCA_PLCE1	0.00888	31	32	combination
_ATP2A3_PRKCA_VDAC1	0.0122	31	32	combination
_ATP2A3_PRKCA_RYR2	0.00721	31	32	combination
_ATP2A3_PRKCA_CALM2	0.00109	31	32	combination
_ATP2A3_PRKCA_P2RX1	0.0298	31	32	combination
_ATP2A3_PRKCA_PLCD3	0.0498	31	32	combination
_ATP2A3_PRKCA_CALML6	0.0214	31	32	combination
_ATP2A3_PRKCA_ORAI3	0.0151	31	32	combination
_ATP2A3_PRKCA_PLCG1	0.00596	31	32	combination
_ATP2A3_CALM3_SLC8A2	0.0184	31	32	combination
_ATP2A3_CALM3_PLCE1	0.0171	31	32	combination
_ATP2A3_CALM3_VDAC1	0.108	31	32	combination
_ATP2A3_CALM3_RYR2	0.0173	31	32	combination
_ATP2A3_CALM3_CALM2	0.0089	31	32	combination
_ATP2A3_CALM3_P2RX1	0.0433	31	32	combination
_ATP2A3_CALM3_PLCD3	0.108	31	32	combination
_ATP2A3_CALM3_CALML6	0.144	31	32	combination
_ATP2A3_CALM3_ORAI3	0.0299	31	32	combination
_ATP2A3_CALM3_PLCG1	0.0477	31	32	combination
_ATP2A3_SLC8A2_PLCE1	0.383	31	32	combination
_ATP2A3_SLC8A2_VDAC1	0.0409	31	32	combination
_ATP2A3_SLC8A2_RYR2	0.0515	31	32	combination
_ATP2A3_SLC8A2_CALM2	0.000875	31	32	combination
_ATP2A3_SLC8A2_P2RX1	0.147	31	32	combination
_ATP2A3_SLC8A2_PLCD3	0.106	31	32	combination
_ATP2A3_SLC8A2_CALML6	0.066	31	32	combination
_ATP2A3_SLC8A2_ORAI3	0.00924	31	32	combination
_ATP2A3_SLC8A2_PLCG1	0.266	31	32	combination
_ATP2A3_PLCE1_VDAC1	0.0171	31	32	combination
_ATP2A3_PLCE1_RYR2	0.0664	31	32	combination
_ATP2A3_PLCE1_CALM2	0.00517	31	32	combination
_ATP2A3_PLCE1_P2RX1	0.0536	31	32	combination
_ATP2A3_PLCE1_PLCD3	0.0171	31	32	combination
_ATP2A3_PLCE1_CALML6	0.0677	31	32	combination
_ATP2A3_PLCE1_ORAI3	0.0159	31	32	combination
_ATP2A3_PLCE1_PLCG1	0.0846	31	32	combination
_ATP2A3_VDAC1_RYR2	0.0237	31	32	combination
_ATP2A3_VDAC1_CALM2	0.00115	31	32	combination
_ATP2A3_VDAC1_P2RX1	0.103	31	32	combination
_ATP2A3_VDAC1_PLCD3	0.108	31	32	combination
_ATP2A3_VDAC1_CALML6	0.0682	31	32	combination
_ATP2A3_VDAC1_ORAI3	0.0299	31	32	combination
_ATP2A3_VDAC1_PLCG1	0.0643	31	32	combination
_ATP2A3_RYR2_CALM2	0.00819	31	32	combination
_ATP2A3_RYR2_P2RX1	0.079	31	32	combination
_ATP2A3_RYR2_PLCD3	0.0123	31	32	combination
_ATP2A3_RYR2_CALML6	0.0439	31	32	combination
_ATP2A3_RYR2_ORAI3	0.00482	31	32	combination
_ATP2A3_RYR2_PLCG1	0.0331	31	32	combination
_ATP2A3_CALM2_P2RX1	0.00801	31	32	combination
_ATP2A3_CALM2_PLCD3	0.00115	31	32	combination
_ATP2A3_CALM2_CALML6	0.00446	31	32	combination
_ATP2A3_CALM2_ORAI3	0.0121	31	32	combination
_ATP2A3_CALM2_PLCG1	0.00235	31	32	combination
_ATP2A3_P2RX1_PLCD3	0.0484	31	32	combination
_ATP2A3_P2RX1_CALML6	0.0163	31	32	combination
_ATP2A3_P2RX1_ORAI3	0.0491	31	32	combination
_ATP2A3_P2RX1_PLCG1	0.0595	31	32	combination
_ATP2A3_PLCD3_CALML6	0.0682	31	32	combination
_ATP2A3_PLCD3_ORAI3	0.00571	31	32	combination
_ATP2A3_PLCD3_PLCG1	0.00905	31	32	combination
_ATP2A3_CALML6_ORAI3	0.03	31	32	combination
_ATP2A3_CALML6_PLCG1	0.152	31	32	combination
_ATP2A3_ORAI3_PLCG1	0.0128	31	32	combination
_PRKCA_CALM3_SLC8A2	0.172	31	32	combination
_PRKCA_CALM3_PLCE1	0.598	31	32	combination
_PRKCA_CALM3_VDAC1	0.431	31	32	combination
_PRKCA_CALM3_RYR2	0.0202	31	32	combination
_PRKCA_CALM3_CALM2	0.224	31	32	combination
_PRKCA_CALM3_P2RX1	0.106	31	32	combination
_PRKCA_CALM3_PLCD3	0.19	31	32	combination
_PRKCA_CALM3_CALML6	0.217	31	32	combination
_PRKCA_CALM3_ORAI3	0.534	31	32	combination
_PRKCA_CALM3_PLCG1	0.236	31	32	combination
_PRKCA_SLC8A2_PLCE1	0.395	31	32	combination
_PRKCA_SLC8A2_VDAC1	0.138	31	32	combination
_PRKCA_SLC8A2_RYR2	0.0351	31	32	combination
_PRKCA_SLC8A2_CALM2	0.0499	31	32	combination
_PRKCA_SLC8A2_P2RX1	0.14	31	32	combination
_PRKCA_SLC8A2_PLCD3	0.35	31	32	combination
_PRKCA_SLC8A2_CALML6	0.484	31	32	combination
_PRKCA_SLC8A2_ORAI3	0.0375	31	32	combination
_PRKCA_SLC8A2_PLCG1	0.108	31	32	combination
_PRKCA_PLCE1_VDAC1	0.608	31	32	combination
_PRKCA_PLCE1_RYR2	0.0974	31	32	combination
_PRKCA_PLCE1_CALM2	0.108	31	32	combination
_PRKCA_PLCE1_P2RX1	0.142	31	32	combination
_PRKCA_PLCE1_PLCD3	0.623	31	32	combination
_PRKCA_PLCE1_CALML6	0.224	31	32	combination
_PRKCA_PLCE1_ORAI3	0.126	31	32	combination
_PRKCA_PLCE1_PLCG1	0.229	31	32	combination
_PRKCA_VDAC1_RYR2	0.0279	31	32	combination
_PRKCA_VDAC1_CALM2	0.0712	31	32	combination
_PRKCA_VDAC1_P2RX1	0.193	31	32	combination
_PRKCA_VDAC1_PLCD3	0.487	31	32	combination
_PRKCA_VDAC1_CALML6	0.193	31	32	combination
_PRKCA_VDAC1_ORAI3	0.556	31	32	combination
_PRKCA_VDAC1_PLCG1	0.244	31	32	combination
_PRKCA_RYR2_CALM2	0.0282	31	32	combination
_PRKCA_RYR2_P2RX1	0.017	31	32	combination
_PRKCA_RYR2_PLCD3	0.0264	31	32	combination
_PRKCA_RYR2_CALML6	0.365	31	32	combination
_PRKCA_RYR2_ORAI3	0.063	31	32	combination
_PRKCA_RYR2_PLCG1	0.000377	31	32	combination
_PRKCA_CALM2_P2RX1	0.148	31	32	combination
_PRKCA_CALM2_PLCD3	0.073	31	32	combination
_PRKCA_CALM2_CALML6	0.122	31	32	combination
_PRKCA_CALM2_ORAI3	0.0868	31	32	combination
_PRKCA_CALM2_PLCG1	0.0433	31	32	combination
_PRKCA_P2RX1_PLCD3	0.149	31	32	combination
_PRKCA_P2RX1_CALML6	0.335	31	32	combination
_PRKCA_P2RX1_ORAI3	0.125	31	32	combination
_PRKCA_P2RX1_PLCG1	0.0937	31	32	combination
_PRKCA_PLCD3_CALML6	0.188	31	32	combination
_PRKCA_PLCD3_ORAI3	0.266	31	32	combination
_PRKCA_PLCD3_PLCG1	0.21	31	32	combination
_PRKCA_CALML6_ORAI3	0.127	31	32	combination
_PRKCA_CALML6_PLCG1	0.0487	31	32	combination
_PRKCA_ORAI3_PLCG1	0.374	31	32	combination
_CALM3_SLC8A2_PLCE1	0.737	31	32	combination
_CALM3_SLC8A2_VDAC1	0.568	31	32	combination
_CALM3_SLC8A2_RYR2	0.652	31	32	combination
_CALM3_SLC8A2_CALM2	0.0778	31	32	combination
_CALM3_SLC8A2_P2RX1	0.136	31	32	combination
_CALM3_SLC8A2_PLCD3	0.769	31	32	combination
_CALM3_SLC8A2_CALML6	0.0587	31	32	combination
_CALM3_SLC8A2_ORAI3	0.123	31	32	combination
_CALM3_SLC8A2_PLCG1	0.0162	31	32	combination
_CALM3_PLCE1_VDAC1	0.378	31	32	combination
_CALM3_PLCE1_RYR2	0.288	31	32	combination
_CALM3_PLCE1_CALM2	0.00538	31	32	combination
_CALM3_PLCE1_P2RX1	0.912	31	32	combination
_CALM3_PLCE1_PLCD3	0.685	31	32	combination
_CALM3_PLCE1_CALML6	0.224	31	32	combination
_CALM3_PLCE1_ORAI3	0.27	31	32	combination
_CALM3_PLCE1_PLCG1	0.196	31	32	combination
_CALM3_VDAC1_RYR2	0.0983	31	32	combination
_CALM3_VDAC1_CALM2	0.182	31	32	combination
_CALM3_VDAC1_P2RX1	0.218	31	32	combination
_CALM3_VDAC1_PLCD3	0.39	31	32	combination
_CALM3_VDAC1_CALML6	0.784	31	32	combination
_CALM3_VDAC1_ORAI3	0.846	31	32	combination
_CALM3_VDAC1_PLCG1	0.77	31	32	combination
_CALM3_RYR2_CALM2	0.0315	31	32	combination
_CALM3_RYR2_P2RX1	0.131	31	32	combination
_CALM3_RYR2_PLCD3	0.0983	31	32	combination
_CALM3_RYR2_CALML6	0.0758	31	32	combination
_CALM3_RYR2_ORAI3	0.156	31	32	combination
_CALM3_RYR2_PLCG1	0.00951	31	32	combination
_CALM3_CALM2_P2RX1	0.00116	31	32	combination
_CALM3_CALM2_PLCD3	0.189	31	32	combination
_CALM3_CALM2_CALML6	0.215	31	32	combination
_CALM3_CALM2_ORAI3	0.233	31	32	combination
_CALM3_CALM2_PLCG1	0.00312	31	32	combination
_CALM3_P2RX1_PLCD3	0.105	31	32	combination
_CALM3_P2RX1_CALML6	0.148	31	32	combination
_CALM3_P2RX1_ORAI3	0.448	31	32	combination
_CALM3_P2RX1_PLCG1	0.136	31	32	combination
_CALM3_PLCD3_CALML6	0.191	31	32	combination
_CALM3_PLCD3_ORAI3	0.39	31	32	combination
_CALM3_PLCD3_PLCG1	0.436	31	32	combination
_CALM3_CALML6_ORAI3	0.311	31	32	combination
_CALM3_CALML6_PLCG1	0.243	31	32	combination
_CALM3_ORAI3_PLCG1	0.0339	31	32	combination
_SLC8A2_PLCE1_VDAC1	0.837	31	32	combination
_SLC8A2_PLCE1_RYR2	0.459	31	32	combination
_SLC8A2_PLCE1_CALM2	0.046	31	32	combination
_SLC8A2_PLCE1_P2RX1	0.633	31	32	combination
_SLC8A2_PLCE1_PLCD3	0.97	31	32	combination
_SLC8A2_PLCE1_CALML6	0.129	31	32	combination
_SLC8A2_PLCE1_ORAI3	0.33	31	32	combination
_SLC8A2_PLCE1_PLCG1	0.102	31	32	combination
_SLC8A2_VDAC1_RYR2	0.781	31	32	combination
_SLC8A2_VDAC1_CALM2	0.0226	31	32	combination
_SLC8A2_VDAC1_P2RX1	0.134	31	32	combination
_SLC8A2_VDAC1_PLCD3	0.429	31	32	combination
_SLC8A2_VDAC1_CALML6	0.0169	31	32	combination
_SLC8A2_VDAC1_ORAI3	0.221	31	32	combination
_SLC8A2_VDAC1_PLCG1	0.083	31	32	combination
_SLC8A2_RYR2_CALM2	0.0806	31	32	combination
_SLC8A2_RYR2_P2RX1	0.21	31	32	combination
_SLC8A2_RYR2_PLCD3	0.313	31	32	combination
_SLC8A2_RYR2_CALML6	0.183	31	32	combination
_SLC8A2_RYR2_ORAI3	0.231	31	32	combination
_SLC8A2_RYR2_PLCG1	0.000906	31	32	combination
_SLC8A2_CALM2_P2RX1	0.00589	31	32	combination
_SLC8A2_CALM2_PLCD3	0.111	31	32	combination
_SLC8A2_CALM2_CALML6	0.072	31	32	combination
_SLC8A2_CALM2_ORAI3	0.228	31	32	combination
_SLC8A2_CALM2_PLCG1	0.00746	31	32	combination
_SLC8A2_P2RX1_PLCD3	0.439	31	32	combination
_SLC8A2_P2RX1_CALML6	0.0454	31	32	combination
_SLC8A2_P2RX1_ORAI3	0.0389	31	32	combination
_SLC8A2_P2RX1_PLCG1	0.0422	31	32	combination
_SLC8A2_PLCD3_CALML6	0.0209	31	32	combination
_SLC8A2_PLCD3_ORAI3	0.105	31	32	combination
_SLC8A2_PLCD3_PLCG1	0.083	31	32	combination
_SLC8A2_CALML6_ORAI3	0.148	31	32	combination
_SLC8A2_CALML6_PLCG1	0.00799	31	32	combination
_SLC8A2_ORAI3_PLCG1	0.132	31	32	combination
_PLCE1_VDAC1_RYR2	0.76	31	32	combination
_PLCE1_VDAC1_CALM2	0.0257	31	32	combination
_PLCE1_VDAC1_P2RX1	0.881	31	32	combination
_PLCE1_VDAC1_PLCD3	0.662	31	32	combination
_PLCE1_VDAC1_CALML6	0.424	31	32	combination
_PLCE1_VDAC1_ORAI3	0.521	31	32	combination
_PLCE1_VDAC1_PLCG1	0.372	31	32	combination
_PLCE1_RYR2_CALM2	0.0074	31	32	combination
_PLCE1_RYR2_P2RX1	0.21	31	32	combination
_PLCE1_RYR2_PLCD3	0.243	31	32	combination
_PLCE1_RYR2_CALML6	0.172	31	32	combination
_PLCE1_RYR2_ORAI3	0.303	31	32	combination
_PLCE1_RYR2_PLCG1	0.00525	31	32	combination
_PLCE1_CALM2_P2RX1	0.0128	31	32	combination
_PLCE1_CALM2_PLCD3	0.0154	31	32	combination
_PLCE1_CALM2_CALML6	0.03	31	32	combination
_PLCE1_CALM2_ORAI3	0.0849	31	32	combination
_PLCE1_CALM2_PLCG1	0.00402	31	32	combination
_PLCE1_P2RX1_PLCD3	0.378	31	32	combination
_PLCE1_P2RX1_CALML6	0.496	31	32	combination
_PLCE1_P2RX1_ORAI3	0.978	31	32	combination
_PLCE1_P2RX1_PLCG1	0.344	31	32	combination
_PLCE1_PLCD3_CALML6	0.635	31	32	combination
_PLCE1_PLCD3_ORAI3	0.849	31	32	combination
_PLCE1_PLCD3_PLCG1	0.308	31	32	combination
_PLCE1_CALML6_ORAI3	0.525	31	32	combination
_PLCE1_CALML6_PLCG1	0.151	31	32	combination
_PLCE1_ORAI3_PLCG1	0.131	31	32	combination
_VDAC1_RYR2_CALM2	0.0315	31	32	combination
_VDAC1_RYR2_P2RX1	0.172	31	32	combination
_VDAC1_RYR2_PLCD3	0.166	31	32	combination
_VDAC1_RYR2_CALML6	0.244	31	32	combination
_VDAC1_RYR2_ORAI3	0.156	31	32	combination
_VDAC1_RYR2_PLCG1	0.00321	31	32	combination
_VDAC1_CALM2_P2RX1	0.0537	31	32	combination
_VDAC1_CALM2_PLCD3	0.222	31	32	combination
_VDAC1_CALM2_CALML6	0.215	31	32	combination
_VDAC1_CALM2_ORAI3	0.133	31	32	combination
_VDAC1_CALM2_PLCG1	0.00312	31	32	combination
_VDAC1_P2RX1_PLCD3	0.0747	31	32	combination
_VDAC1_P2RX1_CALML6	0.189	31	32	combination
_VDAC1_P2RX1_ORAI3	0.464	31	32	combination
_VDAC1_P2RX1_PLCG1	0.0773	31	32	combination
_VDAC1_PLCD3_CALML6	0.384	31	32	combination
_VDAC1_PLCD3_ORAI3	0.311	31	32	combination
_VDAC1_PLCD3_PLCG1	0.132	31	32	combination
_VDAC1_CALML6_ORAI3	0.874	31	32	combination
_VDAC1_CALML6_PLCG1	0.19	31	32	combination
_VDAC1_ORAI3_PLCG1	0.0237	31	32	combination
_RYR2_CALM2_P2RX1	0.0439	31	32	combination
_RYR2_CALM2_PLCD3	0.0315	31	32	combination
_RYR2_CALM2_CALML6	0.0516	31	32	combination
_RYR2_CALM2_ORAI3	0.0588	31	32	combination
_RYR2_CALM2_PLCG1	0.00318	31	32	combination
_RYR2_P2RX1_PLCD3	0.14	31	32	combination
_RYR2_P2RX1_CALML6	0.11	31	32	combination
_RYR2_P2RX1_ORAI3	0.186	31	32	combination
_RYR2_P2RX1_PLCG1	0.00172	31	32	combination
_RYR2_PLCD3_CALML6	0.0123	31	32	combination
_RYR2_PLCD3_ORAI3	0.201	31	32	combination
_RYR2_PLCD3_PLCG1	0.00721	31	32	combination
_RYR2_CALML6_ORAI3	0.0439	31	32	combination
_RYR2_CALML6_PLCG1	0.0291	31	32	combination
_RYR2_ORAI3_PLCG1	0.00249	31	32	combination
_CALM2_P2RX1_PLCD3	0.149	31	32	combination
_CALM2_P2RX1_CALML6	0.0252	31	32	combination
_CALM2_P2RX1_ORAI3	0.0506	31	32	combination
_CALM2_P2RX1_PLCG1	0.0109	31	32	combination
_CALM2_PLCD3_CALML6	0.15	31	32	combination
_CALM2_PLCD3_ORAI3	0.203	31	32	combination
_CALM2_PLCD3_PLCG1	0.00312	31	32	combination
_CALM2_CALML6_ORAI3	0.039	31	32	combination
_CALM2_CALML6_PLCG1	0.02	31	32	combination
_CALM2_ORAI3_PLCG1	0.00622	31	32	combination
_P2RX1_PLCD3_CALML6	0.316	31	32	combination
_P2RX1_PLCD3_ORAI3	0.155	31	32	combination
_P2RX1_PLCD3_PLCG1	0.102	31	32	combination
_P2RX1_CALML6_ORAI3	0.859	31	32	combination
_P2RX1_CALML6_PLCG1	0.337	31	32	combination
_P2RX1_ORAI3_PLCG1	0.0154	31	32	combination
_PLCD3_CALML6_ORAI3	0.302	31	32	combination
_PLCD3_CALML6_PLCG1	0.0389	31	32	combination
_PLCD3_ORAI3_PLCG1	0.674	31	32	combination
_CALML6_ORAI3_PLCG1	0.187	31	32	combination
_CAMK2B_CAMK2D_PLCB1_ATP2A3	0.0445	31	32	combination
_CAMK2B_CAMK2D_PLCB1_PRKCA	0.975	31	32	combination
_CAMK2B_CAMK2D_PLCB1_CALM3	0.173	31	32	combination
_CAMK2B_CAMK2D_PLCB1_SLC8A2	0.783	31	32	combination
_CAMK2B_CAMK2D_PLCB1_PLCE1	0.5	31	32	combination
_CAMK2B_CAMK2D_PLCB1_VDAC1	0.259	31	32	combination
_CAMK2B_CAMK2D_PLCB1_RYR2	0.337	31	32	combination
_CAMK2B_CAMK2D_PLCB1_CALM2	0.184	31	32	combination
_CAMK2B_CAMK2D_PLCB1_P2RX1	0.133	31	32	combination
_CAMK2B_CAMK2D_PLCB1_PLCD3	0.596	31	32	combination
_CAMK2B_CAMK2D_PLCB1_CALML6	0.648	31	32	combination
_CAMK2B_CAMK2D_PLCB1_ORAI3	0.353	31	32	combination
_CAMK2B_CAMK2D_PLCB1_PLCG1	0.179	31	32	combination
_CAMK2B_CAMK2D_ATP2A3_PRKCA	0.00643	31	32	combination
_CAMK2B_CAMK2D_ATP2A3_CALM3	0.0286	31	32	combination
_CAMK2B_CAMK2D_ATP2A3_SLC8A2	0.0315	31	32	combination
_CAMK2B_CAMK2D_ATP2A3_PLCE1	0.0304	31	32	combination
_CAMK2B_CAMK2D_ATP2A3_VDAC1	0.0286	31	32	combination
_CAMK2B_CAMK2D_ATP2A3_RYR2	0.0515	31	32	combination
_CAMK2B_CAMK2D_ATP2A3_CALM2	0.00115	31	32	combination
_CAMK2B_CAMK2D_ATP2A3_P2RX1	0.0286	31	32	combination
_CAMK2B_CAMK2D_ATP2A3_PLCD3	0.018	31	32	combination
_CAMK2B_CAMK2D_ATP2A3_CALML6	0.00999	31	32	combination
_CAMK2B_CAMK2D_ATP2A3_ORAI3	0.018	31	32	combination
_CAMK2B_CAMK2D_ATP2A3_PLCG1	0.131	31	32	combination
_CAMK2B_CAMK2D_PRKCA_CALM3	0.583	31	32	combination
_CAMK2B_CAMK2D_PRKCA_SLC8A2	0.138	31	32	combination
_CAMK2B_CAMK2D_PRKCA_PLCE1	0.483	31	32	combination
_CAMK2B_CAMK2D_PRKCA_VDAC1	0.602	31	32	combination
_CAMK2B_CAMK2D_PRKCA_RYR2	0.0123	31	32	combination
_CAMK2B_CAMK2D_PRKCA_CALM2	0.224	31	32	combination
_CAMK2B_CAMK2D_PRKCA_P2RX1	0.496	31	32	combination
_CAMK2B_CAMK2D_PRKCA_PLCD3	0.544	31	32	combination
_CAMK2B_CAMK2D_PRKCA_CALML6	0.251	31	32	combination
_CAMK2B_CAMK2D_PRKCA_ORAI3	0.203	31	32	combination
_CAMK2B_CAMK2D_PRKCA_PLCG1	0.106	31	32	combination
_CAMK2B_CAMK2D_CALM3_SLC8A2	0.442	31	32	combination
_CAMK2B_CAMK2D_CALM3_PLCE1	0.294	31	32	combination
_CAMK2B_CAMK2D_CALM3_VDAC1	0.925	31	32	combination
_CAMK2B_CAMK2D_CALM3_RYR2	0.368	31	32	combination
_CAMK2B_CAMK2D_CALM3_CALM2	0.256	31	32	combination
_CAMK2B_CAMK2D_CALM3_P2RX1	0.114	31	32	combination
_CAMK2B_CAMK2D_CALM3_PLCD3	0.524	31	32	combination
_CAMK2B_CAMK2D_CALM3_CALML6	0.489	31	32	combination
_CAMK2B_CAMK2D_CALM3_ORAI3	0.0781	31	32	combination
_CAMK2B_CAMK2D_CALM3_PLCG1	0.00969	31	32	combination
_CAMK2B_CAMK2D_SLC8A2_PLCE1	0.771	31	32	combination
_CAMK2B_CAMK2D_SLC8A2_VDAC1	0.634	31	32	combination
_CAMK2B_CAMK2D_SLC8A2_RYR2	0.629	31	32	combination
_CAMK2B_CAMK2D_SLC8A2_CALM2	0.238	31	32	combination
_CAMK2B_CAMK2D_SLC8A2_P2RX1	0.593	31	32	combination
_CAMK2B_CAMK2D_SLC8A2_PLCD3	0.761	31	32	combination
_CAMK2B_CAMK2D_SLC8A2_CALML6	0.605	31	32	combination
_CAMK2B_CAMK2D_SLC8A2_ORAI3	0.616	31	32	combination
_CAMK2B_CAMK2D_SLC8A2_PLCG1	0.403	31	32	combination
_CAMK2B_CAMK2D_PLCE1_VDAC1	0.521	31	32	combination
_CAMK2B_CAMK2D_PLCE1_RYR2	0.941	31	32	combination
_CAMK2B_CAMK2D_PLCE1_CALM2	0.277	31	32	combination
_CAMK2B_CAMK2D_PLCE1_P2RX1	0.948	31	32	combination
_CAMK2B_CAMK2D_PLCE1_PLCD3	0.554	31	32	combination
_CAMK2B_CAMK2D_PLCE1_CALML6	0.379	31	32	combination
_CAMK2B_CAMK2D_PLCE1_ORAI3	0.844	31	32	combination
_CAMK2B_CAMK2D_PLCE1_PLCG1	0.104	31	32	combination
_CAMK2B_CAMK2D_VDAC1_RYR2	0.19	31	32	combination
_CAMK2B_CAMK2D_VDAC1_CALM2	0.191	31	32	combination
_CAMK2B_CAMK2D_VDAC1_P2RX1	0.0951	31	32	combination
_CAMK2B_CAMK2D_VDAC1_PLCD3	0.944	31	32	combination
_CAMK2B_CAMK2D_VDAC1_CALML6	0.416	31	32	combination
_CAMK2B_CAMK2D_VDAC1_ORAI3	0.562	31	32	combination
_CAMK2B_CAMK2D_VDAC1_PLCG1	0.0511	31	32	combination
_CAMK2B_CAMK2D_RYR2_CALM2	0.104	31	32	combination
_CAMK2B_CAMK2D_RYR2_P2RX1	0.226	31	32	combination
_CAMK2B_CAMK2D_RYR2_PLCD3	0.19	31	32	combination
_CAMK2B_CAMK2D_RYR2_CALML6	0.665	31	32	combination
_CAMK2B_CAMK2D_RYR2_ORAI3	0.116	31	32	combination
_CAMK2B_CAMK2D_RYR2_PLCG1	0.0122	31	32	combination
_CAMK2B_CAMK2D_CALM2_P2RX1	0.0748	31	32	combination
_CAMK2B_CAMK2D_CALM2_PLCD3	0.508	31	32	combination
_CAMK2B_CAMK2D_CALM2_CALML6	0.302	31	32	combination
_CAMK2B_CAMK2D_CALM2_ORAI3	0.301	31	32	combination
_CAMK2B_CAMK2D_CALM2_PLCG1	0.00981	31	32	combination
_CAMK2B_CAMK2D_P2RX1_PLCD3	0.214	31	32	combination
_CAMK2B_CAMK2D_P2RX1_CALML6	0.165	31	32	combination
_CAMK2B_CAMK2D_P2RX1_ORAI3	0.0587	31	32	combination
_CAMK2B_CAMK2D_P2RX1_PLCG1	0.0861	31	32	combination
_CAMK2B_CAMK2D_PLCD3_CALML6	0.845	31	32	combination
_CAMK2B_CAMK2D_PLCD3_ORAI3	0.17	31	32	combination
_CAMK2B_CAMK2D_PLCD3_PLCG1	0.0107	31	32	combination
_CAMK2B_CAMK2D_CALML6_ORAI3	0.822	31	32	combination
_CAMK2B_CAMK2D_CALML6_PLCG1	0.0794	31	32	combination
_CAMK2B_CAMK2D_ORAI3_PLCG1	0.157	31	32	combination
_CAMK2B_PLCB1_ATP2A3_PRKCA	0.00938	31	32	combination
_CAMK2B_PLCB1_ATP2A3_CALM3	0.00924	31	32	combination
_CAMK2B_PLCB1_ATP2A3_SLC8A2	0.192	31	32	combination
_CAMK2B_PLCB1_ATP2A3_PLCE1	0.105	31	32	combination
_CAMK2B_PLCB1_ATP2A3_VDAC1	0.0445	31	32	combination
_CAMK2B_PLCB1_ATP2A3_RYR2	0.0123	31	32	combination
_CAMK2B_PLCB1_ATP2A3_CALM2	0.0153	31	32	combination
_CAMK2B_PLCB1_ATP2A3_P2RX1	0.0152	31	32	combination
_CAMK2B_PLCB1_ATP2A3_PLCD3	0.0427	31	32	combination
_CAMK2B_PLCB1_ATP2A3_CALML6	0.0267	31	32	combination
_CAMK2B_PLCB1_ATP2A3_ORAI3	0.0706	31	32	combination
_CAMK2B_PLCB1_ATP2A3_PLCG1	0.00675	31	32	combination
_CAMK2B_PLCB1_PRKCA_CALM3	0.384	31	32	combination
_CAMK2B_PLCB1_PRKCA_SLC8A2	0.147	31	32	combination
_CAMK2B_PLCB1_PRKCA_PLCE1	0.598	31	32	combination
_CAMK2B_PLCB1_PRKCA_VDAC1	0.616	31	32	combination
_CAMK2B_PLCB1_PRKCA_RYR2	0.0808	31	32	combination
_CAMK2B_PLCB1_PRKCA_CALM2	0.482	31	32	combination
_CAMK2B_PLCB1_PRKCA_P2RX1	0.531	31	32	combination
_CAMK2B_PLCB1_PRKCA_PLCD3	0.487	31	32	combination
_CAMK2B_PLCB1_PRKCA_CALML6	0.908	31	32	combination
_CAMK2B_PLCB1_PRKCA_ORAI3	0.606	31	32	combination
_CAMK2B_PLCB1_PRKCA_PLCG1	0.048	31	32	combination
_CAMK2B_PLCB1_CALM3_SLC8A2	0.418	31	32	combination
_CAMK2B_PLCB1_CALM3_PLCE1	0.653	31	32	combination
_CAMK2B_PLCB1_CALM3_VDAC1	0.177	31	32	combination
_CAMK2B_PLCB1_CALM3_RYR2	0.0358	31	32	combination
_CAMK2B_PLCB1_CALM3_CALM2	0.445	31	32	combination
_CAMK2B_PLCB1_CALM3_P2RX1	0.0223	31	32	combination
_CAMK2B_PLCB1_CALM3_PLCD3	0.155	31	32	combination
_CAMK2B_PLCB1_CALM3_CALML6	0.715	31	32	combination
_CAMK2B_PLCB1_CALM3_ORAI3	0.224	31	32	combination
_CAMK2B_PLCB1_CALM3_PLCG1	0.41	31	32	combination
_CAMK2B_PLCB1_SLC8A2_PLCE1	0.837	31	32	combination
_CAMK2B_PLCB1_SLC8A2_VDAC1	0.401	31	32	combination
_CAMK2B_PLCB1_SLC8A2_RYR2	0.453	31	32	combination
_CAMK2B_PLCB1_SLC8A2_CALM2	0.267	31	32	combination
_CAMK2B_PLCB1_SLC8A2_P2RX1	0.365	31	32	combination
_CAMK2B_PLCB1_SLC8A2_PLCD3	0.133	31	32	combination
_CAMK2B_PLCB1_SLC8A2_CALML6	0.565	31	32	combination
_CAMK2B_PLCB1_SLC8A2_ORAI3	0.11	31	32	combination
_CAMK2B_PLCB1_SLC8A2_PLCG1	0.0175	31	32	combination
_CAMK2B_PLCB1_PLCE1_VDAC1	0.875	31	32	combination
_CAMK2B_PLCB1_PLCE1_RYR2	0.0929	31	32	combination
_CAMK2B_PLCB1_PLCE1_CALM2	0.119	31	32	combination
_CAMK2B_PLCB1_PLCE1_P2RX1	0.76	31	32	combination
_CAMK2B_PLCB1_PLCE1_PLCD3	0.507	31	32	combination
_CAMK2B_PLCB1_PLCE1_CALML6	0.764	31	32	combination
_CAMK2B_PLCB1_PLCE1_ORAI3	0.906	31	32	combination
_CAMK2B_PLCB1_PLCE1_PLCG1	0.109	31	32	combination
_CAMK2B_PLCB1_VDAC1_RYR2	0.15	31	32	combination
_CAMK2B_PLCB1_VDAC1_CALM2	0.248	31	32	combination
_CAMK2B_PLCB1_VDAC1_P2RX1	0.0963	31	32	combination
_CAMK2B_PLCB1_VDAC1_PLCD3	0.473	31	32	combination
_CAMK2B_PLCB1_VDAC1_CALML6	0.636	31	32	combination
_CAMK2B_PLCB1_VDAC1_ORAI3	0.131	31	32	combination
_CAMK2B_PLCB1_VDAC1_PLCG1	0.179	31	32	combination
_CAMK2B_PLCB1_RYR2_CALM2	0.0783	31	32	combination
_CAMK2B_PLCB1_RYR2_P2RX1	0.077	31	32	combination
_CAMK2B_PLCB1_RYR2_PLCD3	0.158	31	32	combination
_CAMK2B_PLCB1_RYR2_CALML6	0.0237	31	32	combination
_CAMK2B_PLCB1_RYR2_ORAI3	0.0444	31	32	combination
_CAMK2B_PLCB1_RYR2_PLCG1	0.00458	31	32	combination
_CAMK2B_PLCB1_CALM2_P2RX1	0.22	31	32	combination
_CAMK2B_PLCB1_CALM2_PLCD3	0.19	31	32	combination
_CAMK2B_PLCB1_CALM2_CALML6	0.0726	31	32	combination
_CAMK2B_PLCB1_CALM2_ORAI3	0.472	31	32	combination
_CAMK2B_PLCB1_CALM2_PLCG1	0.113	31	32	combination
_CAMK2B_PLCB1_P2RX1_PLCD3	0.111	31	32	combination
_CAMK2B_PLCB1_P2RX1_CALML6	0.63	31	32	combination
_CAMK2B_PLCB1_P2RX1_ORAI3	0.1	31	32	combination
_CAMK2B_PLCB1_P2RX1_PLCG1	0.0423	31	32	combination
_CAMK2B_PLCB1_PLCD3_CALML6	0.986	31	32	combination
_CAMK2B_PLCB1_PLCD3_ORAI3	0.577	31	32	combination
_CAMK2B_PLCB1_PLCD3_PLCG1	0.0978	31	32	combination
_CAMK2B_PLCB1_CALML6_ORAI3	0.335	31	32	combination
_CAMK2B_PLCB1_CALML6_PLCG1	0.202	31	32	combination
_CAMK2B_PLCB1_ORAI3_PLCG1	0.28	31	32	combination
_CAMK2B_ATP2A3_PRKCA_CALM3	0.0327	31	32	combination
_CAMK2B_ATP2A3_PRKCA_SLC8A2	0.21	31	32	combination
_CAMK2B_ATP2A3_PRKCA_PLCE1	0.00196	31	32	combination
_CAMK2B_ATP2A3_PRKCA_VDAC1	0.0316	31	32	combination
_CAMK2B_ATP2A3_PRKCA_RYR2	0.0251	31	32	combination
_CAMK2B_ATP2A3_PRKCA_CALM2	0.00158	31	32	combination
_CAMK2B_ATP2A3_PRKCA_P2RX1	0.0457	31	32	combination
_CAMK2B_ATP2A3_PRKCA_PLCD3	0.0237	31	32	combination
_CAMK2B_ATP2A3_PRKCA_CALML6	0.0275	31	32	combination
_CAMK2B_ATP2A3_PRKCA_ORAI3	0.00319	31	32	combination
_CAMK2B_ATP2A3_PRKCA_PLCG1	0.00596	31	32	combination
_CAMK2B_ATP2A3_CALM3_SLC8A2	0.0315	31	32	combination
_CAMK2B_ATP2A3_CALM3_PLCE1	0.0142	31	32	combination
_CAMK2B_ATP2A3_CALM3_VDAC1	0.0295	31	32	combination
_CAMK2B_ATP2A3_CALM3_RYR2	0.0664	31	32	combination
_CAMK2B_ATP2A3_CALM3_CALM2	0.00947	31	32	combination
_CAMK2B_ATP2A3_CALM3_P2RX1	0.064	31	32	combination
_CAMK2B_ATP2A3_CALM3_PLCD3	0.0295	31	32	combination
_CAMK2B_ATP2A3_CALM3_CALML6	0.0167	31	32	combination
_CAMK2B_ATP2A3_CALM3_ORAI3	0.167	31	32	combination
_CAMK2B_ATP2A3_CALM3_PLCG1	0.164	31	32	combination
_CAMK2B_ATP2A3_SLC8A2_PLCE1	0.383	31	32	combination
_CAMK2B_ATP2A3_SLC8A2_VDAC1	0.0315	31	32	combination
_CAMK2B_ATP2A3_SLC8A2_RYR2	0.0445	31	32	combination
_CAMK2B_ATP2A3_SLC8A2_CALM2	0.0024	31	32	combination
_CAMK2B_ATP2A3_SLC8A2_P2RX1	0.106	31	32	combination
_CAMK2B_ATP2A3_SLC8A2_PLCD3	0.106	31	32	combination
_CAMK2B_ATP2A3_SLC8A2_CALML6	0.066	31	32	combination
_CAMK2B_ATP2A3_SLC8A2_ORAI3	0.0393	31	32	combination
_CAMK2B_ATP2A3_SLC8A2_PLCG1	0.249	31	32	combination
_CAMK2B_ATP2A3_PLCE1_VDAC1	0.0304	31	32	combination
_CAMK2B_ATP2A3_PLCE1_RYR2	0.0664	31	32	combination
_CAMK2B_ATP2A3_PLCE1_CALM2	0.0474	31	32	combination
_CAMK2B_ATP2A3_PLCE1_P2RX1	0.0304	31	32	combination
_CAMK2B_ATP2A3_PLCE1_PLCD3	0.055	31	32	combination
_CAMK2B_ATP2A3_PLCE1_CALML6	0.0826	31	32	combination
_CAMK2B_ATP2A3_PLCE1_ORAI3	0.0724	31	32	combination
_CAMK2B_ATP2A3_PLCE1_PLCG1	0.0772	31	32	combination
_CAMK2B_ATP2A3_VDAC1_RYR2	0.0515	31	32	combination
_CAMK2B_ATP2A3_VDAC1_CALM2	0.00115	31	32	combination
_CAMK2B_ATP2A3_VDAC1_P2RX1	0.0433	31	32	combination
_CAMK2B_ATP2A3_VDAC1_PLCD3	0.0295	31	32	combination
_CAMK2B_ATP2A3_VDAC1_CALML6	0.0167	31	32	combination
_CAMK2B_ATP2A3_VDAC1_ORAI3	0.167	31	32	combination
_CAMK2B_ATP2A3_VDAC1_PLCG1	0.0974	31	32	combination
_CAMK2B_ATP2A3_RYR2_CALM2	0.00354	31	32	combination
_CAMK2B_ATP2A3_RYR2_P2RX1	0.0618	31	32	combination
_CAMK2B_ATP2A3_RYR2_PLCD3	0.0123	31	32	combination
_CAMK2B_ATP2A3_RYR2_CALML6	0.0376	31	32	combination
_CAMK2B_ATP2A3_RYR2_ORAI3	0.0237	31	32	combination
_CAMK2B_ATP2A3_RYR2_PLCG1	0.0297	31	32	combination
_CAMK2B_ATP2A3_CALM2_P2RX1	0.00368	31	32	combination
_CAMK2B_ATP2A3_CALM2_PLCD3	0.0104	31	32	combination
_CAMK2B_ATP2A3_CALM2_CALML6	0.00385	31	32	combination
_CAMK2B_ATP2A3_CALM2_ORAI3	0.0228	31	32	combination
_CAMK2B_ATP2A3_CALM2_PLCG1	0.00235	31	32	combination
_CAMK2B_ATP2A3_P2RX1_PLCD3	0.0433	31	32	combination
_CAMK2B_ATP2A3_P2RX1_CALML6	0.0263	31	32	combination
_CAMK2B_ATP2A3_P2RX1_ORAI3	0.0281	31	32	combination
_CAMK2B_ATP2A3_P2RX1_PLCG1	0.0433	31	32	combination
_CAMK2B_ATP2A3_PLCD3_CALML6	0.0518	31	32	combination
_CAMK2B_ATP2A3_PLCD3_ORAI3	0.0578	31	32	combination
_CAMK2B_ATP2A3_PLCD3_PLCG1	0.247	31	32	combination
_CAMK2B_ATP2A3_CALML6_ORAI3	0.0101	31	32	combination
_CAMK2B_ATP2A3_CALML6_PLCG1	0.0974	31	32	combination
_CAMK2B_ATP2A3_ORAI3_PLCG1	0.0252	31	32	combination
_CAMK2B_PRKCA_CALM3_SLC8A2	0.138	31	32	combination
_CAMK2B_PRKCA_CALM3_PLCE1	0.591	31	32	combination
_CAMK2B_PRKCA_CALM3_VDAC1	0.264	31	32	combination
_CAMK2B_PRKCA_CALM3_RYR2	0.0193	31	32	combination
_CAMK2B_PRKCA_CALM3_CALM2	0.642	31	32	combination
_CAMK2B_PRKCA_CALM3_P2RX1	0.0583	31	32	combination
_CAMK2B_PRKCA_CALM3_PLCD3	0.264	31	32	combination
_CAMK2B_PRKCA_CALM3_CALML6	0.257	31	32	combination
_CAMK2B_PRKCA_CALM3_ORAI3	0.0283	31	32	combination
_CAMK2B_PRKCA_CALM3_PLCG1	0.0602	31	32	combination
_CAMK2B_PRKCA_SLC8A2_PLCE1	0.646	31	32	combination
_CAMK2B_PRKCA_SLC8A2_VDAC1	0.138	31	32	combination
_CAMK2B_PRKCA_SLC8A2_RYR2	0.0406	31	32	combination
_CAMK2B_PRKCA_SLC8A2_CALM2	0.0332	31	32	combination
_CAMK2B_PRKCA_SLC8A2_P2RX1	0.231	31	32	combination
_CAMK2B_PRKCA_SLC8A2_PLCD3	0.35	31	32	combination
_CAMK2B_PRKCA_SLC8A2_CALML6	0.254	31	32	combination
_CAMK2B_PRKCA_SLC8A2_ORAI3	0.0413	31	32	combination
_CAMK2B_PRKCA_SLC8A2_PLCG1	0.267	31	32	combination
_CAMK2B_PRKCA_PLCE1_VDAC1	0.643	31	32	combination
_CAMK2B_PRKCA_PLCE1_RYR2	0.0912	31	32	combination
_CAMK2B_PRKCA_PLCE1_CALM2	0.0575	31	32	combination
_CAMK2B_PRKCA_PLCE1_P2RX1	0.31	31	32	combination
_CAMK2B_PRKCA_PLCE1_PLCD3	0.483	31	32	combination
_CAMK2B_PRKCA_PLCE1_CALML6	0.722	31	32	combination
_CAMK2B_PRKCA_PLCE1_ORAI3	0.258	31	32	combination
_CAMK2B_PRKCA_PLCE1_PLCG1	0.168	31	32	combination
_CAMK2B_PRKCA_VDAC1_RYR2	0.0123	31	32	combination
_CAMK2B_PRKCA_VDAC1_CALM2	0.235	31	32	combination
_CAMK2B_PRKCA_VDAC1_P2RX1	0.287	31	32	combination
_CAMK2B_PRKCA_VDAC1_PLCD3	0.487	31	32	combination
_CAMK2B_PRKCA_VDAC1_CALML6	0.562	31	32	combination
_CAMK2B_PRKCA_VDAC1_ORAI3	0.164	31	32	combination
_CAMK2B_PRKCA_VDAC1_PLCG1	0.0263	31	32	combination
_CAMK2B_PRKCA_RYR2_CALM2	0.0397	31	32	combination
_CAMK2B_PRKCA_RYR2_P2RX1	0.00352	31	32	combination
_CAMK2B_PRKCA_RYR2_PLCD3	0.0123	31	32	combination
_CAMK2B_PRKCA_RYR2_CALML6	0.0312	31	32	combination
_CAMK2B_PRKCA_RYR2_ORAI3	0.0604	31	32	combination
_CAMK2B_PRKCA_RYR2_PLCG1	0.0134	31	32	combination
_CAMK2B_PRKCA_CALM2_P2RX1	0.0162	31	32	combination
_CAMK2B_PRKCA_CALM2_PLCD3	0.224	31	32	combination
_CAMK2B_PRKCA_CALM2_CALML6	0.125	31	32	combination
_CAMK2B_PRKCA_CALM2_ORAI3	0.261	31	32	combination
_CAMK2B_PRKCA_CALM2_PLCG1	0.0201	31	32	combination
_CAMK2B_PRKCA_P2RX1_PLCD3	0.235	31	32	combination
_CAMK2B_PRKCA_P2RX1_CALML6	0.111	31	32	combination
_CAMK2B_PRKCA_P2RX1_ORAI3	0.051	31	32	combination
_CAMK2B_PRKCA_P2RX1_PLCG1	0.0608	31	32	combination
_CAMK2B_PRKCA_PLCD3_CALML6	0.269	31	32	combination
_CAMK2B_PRKCA_PLCD3_ORAI3	0.298	31	32	combination
_CAMK2B_PRKCA_PLCD3_PLCG1	0.0697	31	32	combination
_CAMK2B_PRKCA_CALML6_ORAI3	0.153	31	32	combination
_CAMK2B_PRKCA_CALML6_PLCG1	0.0385	31	32	combination
_CAMK2B_PRKCA_ORAI3_PLCG1	0.0698	31	32	combination
_CAMK2B_CALM3_SLC8A2_PLCE1	0.718	31	32	combination
_CAMK2B_CALM3_SLC8A2_VDAC1	0.857	31	32	combination
_CAMK2B_CALM3_SLC8A2_RYR2	0.629	31	32	combination
_CAMK2B_CALM3_SLC8A2_CALM2	0.386	31	32	combination
_CAMK2B_CALM3_SLC8A2_P2RX1	0.421	31	32	combination
_CAMK2B_CALM3_SLC8A2_PLCD3	0.863	31	32	combination
_CAMK2B_CALM3_SLC8A2_CALML6	0.326	31	32	combination
_CAMK2B_CALM3_SLC8A2_ORAI3	0.456	31	32	combination
_CAMK2B_CALM3_SLC8A2_PLCG1	0.108	31	32	combination
_CAMK2B_CALM3_PLCE1_VDAC1	0.707	31	32	combination
_CAMK2B_CALM3_PLCE1_RYR2	0.76	31	32	combination
_CAMK2B_CALM3_PLCE1_CALM2	0.00351	31	32	combination
_CAMK2B_CALM3_PLCE1_P2RX1	0.452	31	32	combination
_CAMK2B_CALM3_PLCE1_PLCD3	0.69	31	32	combination
_CAMK2B_CALM3_PLCE1_CALML6	0.442	31	32	combination
_CAMK2B_CALM3_PLCE1_ORAI3	0.885	31	32	combination
_CAMK2B_CALM3_PLCE1_PLCG1	0.138	31	32	combination
_CAMK2B_CALM3_VDAC1_RYR2	0.368	31	32	combination
_CAMK2B_CALM3_VDAC1_CALM2	0.232	31	32	combination
_CAMK2B_CALM3_VDAC1_P2RX1	0.135	31	32	combination
_CAMK2B_CALM3_VDAC1_PLCD3	0.873	31	32	combination
_CAMK2B_CALM3_VDAC1_CALML6	0.525	31	32	combination
_CAMK2B_CALM3_VDAC1_ORAI3	0.0397	31	32	combination
_CAMK2B_CALM3_VDAC1_PLCG1	0.0129	31	32	combination
_CAMK2B_CALM3_RYR2_CALM2	0.079	31	32	combination
_CAMK2B_CALM3_RYR2_P2RX1	0.226	31	32	combination
_CAMK2B_CALM3_RYR2_PLCD3	0.177	31	32	combination
_CAMK2B_CALM3_RYR2_CALML6	0.275	31	32	combination
_CAMK2B_CALM3_RYR2_ORAI3	0.192	31	32	combination
_CAMK2B_CALM3_RYR2_PLCG1	0.0308	31	32	combination
_CAMK2B_CALM3_CALM2_P2RX1	0.0134	31	32	combination
_CAMK2B_CALM3_CALM2_PLCD3	0.616	31	32	combination
_CAMK2B_CALM3_CALM2_CALML6	0.151	31	32	combination
_CAMK2B_CALM3_CALM2_ORAI3	0.33	31	32	combination
_CAMK2B_CALM3_CALM2_PLCG1	0.025	31	32	combination
_CAMK2B_CALM3_P2RX1_PLCD3	0.0517	31	32	combination
_CAMK2B_CALM3_P2RX1_CALML6	0.0616	31	32	combination
_CAMK2B_CALM3_P2RX1_ORAI3	0.177	31	32	combination
_CAMK2B_CALM3_P2RX1_PLCG1	0.177	31	32	combination
_CAMK2B_CALM3_PLCD3_CALML6	0.213	31	32	combination
_CAMK2B_CALM3_PLCD3_ORAI3	0.497	31	32	combination
_CAMK2B_CALM3_PLCD3_PLCG1	0.0166	31	32	combination
_CAMK2B_CALM3_CALML6_ORAI3	0.53	31	32	combination
_CAMK2B_CALM3_CALML6_PLCG1	0.93	31	32	combination
_CAMK2B_CALM3_ORAI3_PLCG1	0.13	31	32	combination
_CAMK2B_SLC8A2_PLCE1_VDAC1	0.751	31	32	combination
_CAMK2B_SLC8A2_PLCE1_RYR2	0.674	31	32	combination
_CAMK2B_SLC8A2_PLCE1_CALM2	0.046	31	32	combination
_CAMK2B_SLC8A2_PLCE1_P2RX1	0.651	31	32	combination
_CAMK2B_SLC8A2_PLCE1_PLCD3	0.84	31	32	combination
_CAMK2B_SLC8A2_PLCE1_CALML6	0.148	31	32	combination
_CAMK2B_SLC8A2_PLCE1_ORAI3	0.311	31	32	combination
_CAMK2B_SLC8A2_PLCE1_PLCG1	0.285	31	32	combination
_CAMK2B_SLC8A2_VDAC1_RYR2	0.621	31	32	combination
_CAMK2B_SLC8A2_VDAC1_CALM2	0.386	31	32	combination
_CAMK2B_SLC8A2_VDAC1_P2RX1	0.75	31	32	combination
_CAMK2B_SLC8A2_VDAC1_PLCD3	0.886	31	32	combination
_CAMK2B_SLC8A2_VDAC1_CALML6	0.237	31	32	combination
_CAMK2B_SLC8A2_VDAC1_ORAI3	0.173	31	32	combination
_CAMK2B_SLC8A2_VDAC1_PLCG1	0.108	31	32	combination
_CAMK2B_SLC8A2_RYR2_CALM2	0.511	31	32	combination
_CAMK2B_SLC8A2_RYR2_P2RX1	0.345	31	32	combination
_CAMK2B_SLC8A2_RYR2_PLCD3	0.629	31	32	combination
_CAMK2B_SLC8A2_RYR2_CALML6	0.763	31	32	combination
_CAMK2B_SLC8A2_RYR2_ORAI3	0.621	31	32	combination
_CAMK2B_SLC8A2_RYR2_PLCG1	0.466	31	32	combination
_CAMK2B_SLC8A2_CALM2_P2RX1	0.0796	31	32	combination
_CAMK2B_SLC8A2_CALM2_PLCD3	0.138	31	32	combination
_CAMK2B_SLC8A2_CALM2_CALML6	0.0383	31	32	combination
_CAMK2B_SLC8A2_CALM2_ORAI3	0.0717	31	32	combination
_CAMK2B_SLC8A2_CALM2_PLCG1	0.00746	31	32	combination
_CAMK2B_SLC8A2_P2RX1_PLCD3	0.75	31	32	combination
_CAMK2B_SLC8A2_P2RX1_CALML6	0.022	31	32	combination
_CAMK2B_SLC8A2_P2RX1_ORAI3	0.226	31	32	combination
_CAMK2B_SLC8A2_P2RX1_PLCG1	0.0514	31	32	combination
_CAMK2B_SLC8A2_PLCD3_CALML6	0.0795	31	32	combination
_CAMK2B_SLC8A2_PLCD3_ORAI3	0.356	31	32	combination
_CAMK2B_SLC8A2_PLCD3_PLCG1	0.108	31	32	combination
_CAMK2B_SLC8A2_CALML6_ORAI3	0.152	31	32	combination
_CAMK2B_SLC8A2_CALML6_PLCG1	0.127	31	32	combination
_CAMK2B_SLC8A2_ORAI3_PLCG1	0.146	31	32	combination
_CAMK2B_PLCE1_VDAC1_RYR2	0.575	31	32	combination
_CAMK2B_PLCE1_VDAC1_CALM2	0.108	31	32	combination
_CAMK2B_PLCE1_VDAC1_P2RX1	0.622	31	32	combination
_CAMK2B_PLCE1_VDAC1_PLCD3	0.738	31	32	combination
_CAMK2B_PLCE1_VDAC1_CALML6	0.0944	31	32	combination
_CAMK2B_PLCE1_VDAC1_ORAI3	0.537	31	32	combination
_CAMK2B_PLCE1_VDAC1_PLCG1	0.104	31	32	combination
_CAMK2B_PLCE1_RYR2_CALM2	0.0691	31	32	combination
_CAMK2B_PLCE1_RYR2_P2RX1	0.554	31	32	combination
_CAMK2B_PLCE1_RYR2_PLCD3	0.616	31	32	combination
_CAMK2B_PLCE1_RYR2_CALML6	0.222	31	32	combination
_CAMK2B_PLCE1_RYR2_ORAI3	0.727	31	32	combination
_CAMK2B_PLCE1_RYR2_PLCG1	0.0476	31	32	combination
_CAMK2B_PLCE1_CALM2_P2RX1	0.0369	31	32	combination
_CAMK2B_PLCE1_CALM2_PLCD3	0.0729	31	32	combination
_CAMK2B_PLCE1_CALM2_CALML6	0.0521	31	32	combination
_CAMK2B_PLCE1_CALM2_ORAI3	0.305	31	32	combination
_CAMK2B_PLCE1_CALM2_PLCG1	0.00599	31	32	combination
_CAMK2B_PLCE1_P2RX1_PLCD3	0.917	31	32	combination
_CAMK2B_PLCE1_P2RX1_CALML6	0.24	31	32	combination
_CAMK2B_PLCE1_P2RX1_ORAI3	0.182	31	32	combination
_CAMK2B_PLCE1_P2RX1_PLCG1	0.0342	31	32	combination
_CAMK2B_PLCE1_PLCD3_CALML6	0.578	31	32	combination
_CAMK2B_PLCE1_PLCD3_ORAI3	0.744	31	32	combination
_CAMK2B_PLCE1_PLCD3_PLCG1	0.133	31	32	combination
_CAMK2B_PLCE1_CALML6_ORAI3	0.932	31	32	combination
_CAMK2B_PLCE1_CALML6_PLCG1	0.129	31	32	combination
_CAMK2B_PLCE1_ORAI3_PLCG1	0.0828	31	32	combination
_CAMK2B_VDAC1_RYR2_CALM2	0.079	31	32	combination
_CAMK2B_VDAC1_RYR2_P2RX1	0.226	31	32	combination
_CAMK2B_VDAC1_RYR2_PLCD3	0.221	31	32	combination
_CAMK2B_VDAC1_RYR2_CALML6	0.275	31	32	combination
_CAMK2B_VDAC1_RYR2_ORAI3	0.192	31	32	combination
_CAMK2B_VDAC1_RYR2_PLCG1	0.00297	31	32	combination
_CAMK2B_VDAC1_CALM2_P2RX1	0.0134	31	32	combination
_CAMK2B_VDAC1_CALM2_PLCD3	0.508	31	32	combination
_CAMK2B_VDAC1_CALM2_CALML6	0.0689	31	32	combination
_CAMK2B_VDAC1_CALM2_ORAI3	0.324	31	32	combination
_CAMK2B_VDAC1_CALM2_PLCG1	0.00342	31	32	combination
_CAMK2B_VDAC1_P2RX1_PLCD3	0.214	31	32	combination
_CAMK2B_VDAC1_P2RX1_CALML6	0.0725	31	32	combination
_CAMK2B_VDAC1_P2RX1_ORAI3	0.0597	31	32	combination
_CAMK2B_VDAC1_P2RX1_PLCG1	0.341	31	32	combination
_CAMK2B_VDAC1_PLCD3_CALML6	0.552	31	32	combination
_CAMK2B_VDAC1_PLCD3_ORAI3	0.669	31	32	combination
_CAMK2B_VDAC1_PLCD3_PLCG1	0.0282	31	32	combination
_CAMK2B_VDAC1_CALML6_ORAI3	0.601	31	32	combination
_CAMK2B_VDAC1_CALML6_PLCG1	0.266	31	32	combination
_CAMK2B_VDAC1_ORAI3_PLCG1	0.178	31	32	combination
_CAMK2B_RYR2_CALM2_P2RX1	0.0439	31	32	combination
_CAMK2B_RYR2_CALM2_PLCD3	0.276	31	32	combination
_CAMK2B_RYR2_CALM2_CALML6	0.0492	31	32	combination
_CAMK2B_RYR2_CALM2_ORAI3	0.17	31	32	combination
_CAMK2B_RYR2_CALM2_PLCG1	0.00569	31	32	combination
_CAMK2B_RYR2_P2RX1_PLCD3	0.226	31	32	combination
_CAMK2B_RYR2_P2RX1_CALML6	0.294	31	32	combination
_CAMK2B_RYR2_P2RX1_ORAI3	0.171	31	32	combination
_CAMK2B_RYR2_P2RX1_PLCG1	0.00407	31	32	combination
_CAMK2B_RYR2_PLCD3_CALML6	0.12	31	32	combination
_CAMK2B_RYR2_PLCD3_ORAI3	0.217	31	32	combination
_CAMK2B_RYR2_PLCD3_PLCG1	0.00721	31	32	combination
_CAMK2B_RYR2_CALML6_ORAI3	0.111	31	32	combination
_CAMK2B_RYR2_CALML6_PLCG1	0.0124	31	32	combination
_CAMK2B_RYR2_ORAI3_PLCG1	0.00279	31	32	combination
_CAMK2B_CALM2_P2RX1_PLCD3	0.0134	31	32	combination
_CAMK2B_CALM2_P2RX1_CALML6	0.00673	31	32	combination
_CAMK2B_CALM2_P2RX1_ORAI3	0.225	31	32	combination
_CAMK2B_CALM2_P2RX1_PLCG1	0.00277	31	32	combination
_CAMK2B_CALM2_PLCD3_CALML6	0.288	31	32	combination
_CAMK2B_CALM2_PLCD3_ORAI3	0.291	31	32	combination
_CAMK2B_CALM2_PLCD3_PLCG1	0.0148	31	32	combination
_CAMK2B_CALM2_CALML6_ORAI3	0.291	31	32	combination
_CAMK2B_CALM2_CALML6_PLCG1	0.00783	31	32	combination
_CAMK2B_CALM2_ORAI3_PLCG1	0.0337	31	32	combination
_CAMK2B_P2RX1_PLCD3_CALML6	0.0616	31	32	combination
_CAMK2B_P2RX1_PLCD3_ORAI3	0.0547	31	32	combination
_CAMK2B_P2RX1_PLCD3_PLCG1	0.0349	31	32	combination
_CAMK2B_P2RX1_CALML6_ORAI3	0.126	31	32	combination
_CAMK2B_P2RX1_CALML6_PLCG1	0.112	31	32	combination
_CAMK2B_P2RX1_ORAI3_PLCG1	0.016	31	32	combination
_CAMK2B_PLCD3_CALML6_ORAI3	0.423	31	32	combination
_CAMK2B_PLCD3_CALML6_PLCG1	0.171	31	32	combination
_CAMK2B_PLCD3_ORAI3_PLCG1	0.299	31	32	combination
_CAMK2B_CALML6_ORAI3_PLCG1	0.0472	31	32	combination
_CAMK2D_PLCB1_ATP2A3_PRKCA	0.00878	31	32	combination
_CAMK2D_PLCB1_ATP2A3_CALM3	0.0417	31	32	combination
_CAMK2D_PLCB1_ATP2A3_SLC8A2	0.0618	31	32	combination
_CAMK2D_PLCB1_ATP2A3_PLCE1	0.12	31	32	combination
_CAMK2D_PLCB1_ATP2A3_VDAC1	0.0406	31	32	combination
_CAMK2D_PLCB1_ATP2A3_RYR2	0.0116	31	32	combination
_CAMK2D_PLCB1_ATP2A3_CALM2	0.00708	31	32	combination
_CAMK2D_PLCB1_ATP2A3_P2RX1	0.0162	31	32	combination
_CAMK2D_PLCB1_ATP2A3_PLCD3	0.0406	31	32	combination
_CAMK2D_PLCB1_ATP2A3_CALML6	0.0426	31	32	combination
_CAMK2D_PLCB1_ATP2A3_ORAI3	0.00147	31	32	combination
_CAMK2D_PLCB1_ATP2A3_PLCG1	0.0204	31	32	combination
_CAMK2D_PLCB1_PRKCA_CALM3	0.711	31	32	combination
_CAMK2D_PLCB1_PRKCA_SLC8A2	0.171	31	32	combination
_CAMK2D_PLCB1_PRKCA_PLCE1	0.598	31	32	combination
_CAMK2D_PLCB1_PRKCA_VDAC1	0.542	31	32	combination
_CAMK2D_PLCB1_PRKCA_RYR2	0.0571	31	32	combination
_CAMK2D_PLCB1_PRKCA_CALM2	0.204	31	32	combination
_CAMK2D_PLCB1_PRKCA_P2RX1	0.71	31	32	combination
_CAMK2D_PLCB1_PRKCA_PLCD3	0.556	31	32	combination
_CAMK2D_PLCB1_PRKCA_CALML6	0.404	31	32	combination
_CAMK2D_PLCB1_PRKCA_ORAI3	0.158	31	32	combination
_CAMK2D_PLCB1_PRKCA_PLCG1	0.216	31	32	combination
_CAMK2D_PLCB1_CALM3_SLC8A2	0.334	31	32	combination
_CAMK2D_PLCB1_CALM3_PLCE1	0.778	31	32	combination
_CAMK2D_PLCB1_CALM3_VDAC1	0.503	31	32	combination
_CAMK2D_PLCB1_CALM3_RYR2	0.102	31	32	combination
_CAMK2D_PLCB1_CALM3_CALM2	0.0502	31	32	combination
_CAMK2D_PLCB1_CALM3_P2RX1	0.0183	31	32	combination
_CAMK2D_PLCB1_CALM3_PLCD3	0.875	31	32	combination
_CAMK2D_PLCB1_CALM3_CALML6	0.299	31	32	combination
_CAMK2D_PLCB1_CALM3_ORAI3	0.552	31	32	combination
_CAMK2D_PLCB1_CALM3_PLCG1	0.711	31	32	combination
_CAMK2D_PLCB1_SLC8A2_PLCE1	0.837	31	32	combination
_CAMK2D_PLCB1_SLC8A2_VDAC1	0.798	31	32	combination
_CAMK2D_PLCB1_SLC8A2_RYR2	0.218	31	32	combination
_CAMK2D_PLCB1_SLC8A2_CALM2	0.0411	31	32	combination
_CAMK2D_PLCB1_SLC8A2_P2RX1	0.237	31	32	combination
_CAMK2D_PLCB1_SLC8A2_PLCD3	0.276	31	32	combination
_CAMK2D_PLCB1_SLC8A2_CALML6	0.167	31	32	combination
_CAMK2D_PLCB1_SLC8A2_ORAI3	0.349	31	32	combination
_CAMK2D_PLCB1_SLC8A2_PLCG1	0.0155	31	32	combination
_CAMK2D_PLCB1_PLCE1_VDAC1	0.584	31	32	combination
_CAMK2D_PLCB1_PLCE1_RYR2	0.0725	31	32	combination
_CAMK2D_PLCB1_PLCE1_CALM2	0.104	31	32	combination
_CAMK2D_PLCB1_PLCE1_P2RX1	0.371	31	32	combination
_CAMK2D_PLCB1_PLCE1_PLCD3	0.644	31	32	combination
_CAMK2D_PLCB1_PLCE1_CALML6	0.579	31	32	combination
_CAMK2D_PLCB1_PLCE1_ORAI3	0.947	31	32	combination
_CAMK2D_PLCB1_PLCE1_PLCG1	0.283	31	32	combination
_CAMK2D_PLCB1_VDAC1_RYR2	0.337	31	32	combination
_CAMK2D_PLCB1_VDAC1_CALM2	0.0632	31	32	combination
_CAMK2D_PLCB1_VDAC1_P2RX1	0.0604	31	32	combination
_CAMK2D_PLCB1_VDAC1_PLCD3	0.646	31	32	combination
_CAMK2D_PLCB1_VDAC1_CALML6	0.401	31	32	combination
_CAMK2D_PLCB1_VDAC1_ORAI3	0.275	31	32	combination
_CAMK2D_PLCB1_VDAC1_PLCG1	0.225	31	32	combination
_CAMK2D_PLCB1_RYR2_CALM2	0.058	31	32	combination
_CAMK2D_PLCB1_RYR2_P2RX1	0.169	31	32	combination
_CAMK2D_PLCB1_RYR2_PLCD3	0.383	31	32	combination
_CAMK2D_PLCB1_RYR2_CALML6	0.435	31	32	combination
_CAMK2D_PLCB1_RYR2_ORAI3	0.113	31	32	combination
_CAMK2D_PLCB1_RYR2_PLCG1	0.00216	31	32	combination
_CAMK2D_PLCB1_CALM2_P2RX1	0.0523	31	32	combination
_CAMK2D_PLCB1_CALM2_PLCD3	0.0594	31	32	combination
_CAMK2D_PLCB1_CALM2_CALML6	0.144	31	32	combination
_CAMK2D_PLCB1_CALM2_ORAI3	0.0814	31	32	combination
_CAMK2D_PLCB1_CALM2_PLCG1	0.0992	31	32	combination
_CAMK2D_PLCB1_P2RX1_PLCD3	0.0658	31	32	combination
_CAMK2D_PLCB1_P2RX1_CALML6	0.197	31	32	combination
_CAMK2D_PLCB1_P2RX1_ORAI3	0.238	31	32	combination
_CAMK2D_PLCB1_P2RX1_PLCG1	0.0897	31	32	combination
_CAMK2D_PLCB1_PLCD3_CALML6	0.132	31	32	combination
_CAMK2D_PLCB1_PLCD3_ORAI3	0.925	31	32	combination
_CAMK2D_PLCB1_PLCD3_PLCG1	0.266	31	32	combination
_CAMK2D_PLCB1_CALML6_ORAI3	0.426	31	32	combination
_CAMK2D_PLCB1_CALML6_PLCG1	0.822	31	32	combination
_CAMK2D_PLCB1_ORAI3_PLCG1	0.365	31	32	combination
_CAMK2D_ATP2A3_PRKCA_CALM3	0.0317	31	32	combination
_CAMK2D_ATP2A3_PRKCA_SLC8A2	0.0163	31	32	combination
_CAMK2D_ATP2A3_PRKCA_PLCE1	0.0114	31	32	combination
_CAMK2D_ATP2A3_PRKCA_VDAC1	0.0313	31	32	combination
_CAMK2D_ATP2A3_PRKCA_RYR2	0.00721	31	32	combination
_CAMK2D_ATP2A3_PRKCA_CALM2	0.00109	31	32	combination
_CAMK2D_ATP2A3_PRKCA_P2RX1	0.0478	31	32	combination
_CAMK2D_ATP2A3_PRKCA_PLCD3	0.0478	31	32	combination
_CAMK2D_ATP2A3_PRKCA_CALML6	0.00211	31	32	combination
_CAMK2D_ATP2A3_PRKCA_ORAI3	0.0268	31	32	combination
_CAMK2D_ATP2A3_PRKCA_PLCG1	0.0268	31	32	combination
_CAMK2D_ATP2A3_CALM3_SLC8A2	0.0184	31	32	combination
_CAMK2D_ATP2A3_CALM3_PLCE1	0.0355	31	32	combination
_CAMK2D_ATP2A3_CALM3_VDAC1	0.101	31	32	combination
_CAMK2D_ATP2A3_CALM3_RYR2	0.0389	31	32	combination
_CAMK2D_ATP2A3_CALM3_CALM2	0.0089	31	32	combination
_CAMK2D_ATP2A3_CALM3_P2RX1	0.0259	31	32	combination
_CAMK2D_ATP2A3_CALM3_PLCD3	0.0162	31	32	combination
_CAMK2D_ATP2A3_CALM3_CALML6	0.00999	31	32	combination
_CAMK2D_ATP2A3_CALM3_ORAI3	0.00647	31	32	combination
_CAMK2D_ATP2A3_CALM3_PLCG1	0.163	31	32	combination
_CAMK2D_ATP2A3_SLC8A2_PLCE1	0.152	31	32	combination
_CAMK2D_ATP2A3_SLC8A2_VDAC1	0.0315	31	32	combination
_CAMK2D_ATP2A3_SLC8A2_RYR2	0.0445	31	32	combination
_CAMK2D_ATP2A3_SLC8A2_CALM2	0.000254	31	32	combination
_CAMK2D_ATP2A3_SLC8A2_P2RX1	0.0205	31	32	combination
_CAMK2D_ATP2A3_SLC8A2_PLCD3	0.0315	31	32	combination
_CAMK2D_ATP2A3_SLC8A2_CALML6	0.0103	31	32	combination
_CAMK2D_ATP2A3_SLC8A2_ORAI3	0.00938	31	32	combination
_CAMK2D_ATP2A3_SLC8A2_PLCG1	0.099	31	32	combination
_CAMK2D_ATP2A3_PLCE1_VDAC1	0.0355	31	32	combination
_CAMK2D_ATP2A3_PLCE1_RYR2	0.0664	31	32	combination
_CAMK2D_ATP2A3_PLCE1_CALM2	0.00517	31	32	combination
_CAMK2D_ATP2A3_PLCE1_P2RX1	0.0233	31	32	combination
_CAMK2D_ATP2A3_PLCE1_PLCD3	0.0355	31	32	combination
_CAMK2D_ATP2A3_PLCE1_CALML6	0.0338	31	32	combination
_CAMK2D_ATP2A3_PLCE1_ORAI3	0.00881	31	32	combination
_CAMK2D_ATP2A3_PLCE1_PLCG1	0.223	31	32	combination
_CAMK2D_ATP2A3_VDAC1_RYR2	0.0125	31	32	combination
_CAMK2D_ATP2A3_VDAC1_CALM2	0.00184	31	32	combination
_CAMK2D_ATP2A3_VDAC1_P2RX1	0.103	31	32	combination
_CAMK2D_ATP2A3_VDAC1_PLCD3	0.103	31	32	combination
_CAMK2D_ATP2A3_VDAC1_CALML6	0.00999	31	32	combination
_CAMK2D_ATP2A3_VDAC1_ORAI3	0.00933	31	32	combination
_CAMK2D_ATP2A3_VDAC1_PLCG1	0.177	31	32	combination
_CAMK2D_ATP2A3_RYR2_CALM2	0.00819	31	32	combination
_CAMK2D_ATP2A3_RYR2_P2RX1	0.00836	31	32	combination
_CAMK2D_ATP2A3_RYR2_PLCD3	0.00219	31	32	combination
_CAMK2D_ATP2A3_RYR2_CALML6	0.0439	31	32	combination
_CAMK2D_ATP2A3_RYR2_ORAI3	0.00482	31	32	combination
_CAMK2D_ATP2A3_RYR2_PLCG1	0.0297	31	32	combination
_CAMK2D_ATP2A3_CALM2_P2RX1	0.0272	31	32	combination
_CAMK2D_ATP2A3_CALM2_PLCD3	0.00184	31	32	combination
_CAMK2D_ATP2A3_CALM2_CALML6	0.000793	31	32	combination
_CAMK2D_ATP2A3_CALM2_ORAI3	0.0121	31	32	combination
_CAMK2D_ATP2A3_CALM2_PLCG1	2.89e-05	31	32	combination
_CAMK2D_ATP2A3_P2RX1_PLCD3	0.103	31	32	combination
_CAMK2D_ATP2A3_P2RX1_CALML6	0.0163	31	32	combination
_CAMK2D_ATP2A3_P2RX1_ORAI3	0.0274	31	32	combination
_CAMK2D_ATP2A3_P2RX1_PLCG1	0.0595	31	32	combination
_CAMK2D_ATP2A3_PLCD3_CALML6	0.00999	31	32	combination
_CAMK2D_ATP2A3_PLCD3_ORAI3	0.00329	31	32	combination
_CAMK2D_ATP2A3_PLCD3_PLCG1	0.0486	31	32	combination
_CAMK2D_ATP2A3_CALML6_ORAI3	0.00331	31	32	combination
_CAMK2D_ATP2A3_CALML6_PLCG1	0.0667	31	32	combination
_CAMK2D_ATP2A3_ORAI3_PLCG1	0.0128	31	32	combination
_CAMK2D_PRKCA_CALM3_SLC8A2	0.442	31	32	combination
_CAMK2D_PRKCA_CALM3_PLCE1	0.608	31	32	combination
_CAMK2D_PRKCA_CALM3_VDAC1	0.375	31	32	combination
_CAMK2D_PRKCA_CALM3_RYR2	0.0847	31	32	combination
_CAMK2D_PRKCA_CALM3_CALM2	0.224	31	32	combination
_CAMK2D_PRKCA_CALM3_P2RX1	0.0702	31	32	combination
_CAMK2D_PRKCA_CALM3_PLCD3	0.408	31	32	combination
_CAMK2D_PRKCA_CALM3_CALML6	0.0392	31	32	combination
_CAMK2D_PRKCA_CALM3_ORAI3	0.153	31	32	combination
_CAMK2D_PRKCA_CALM3_PLCG1	0.105	31	32	combination
_CAMK2D_PRKCA_SLC8A2_PLCE1	0.502	31	32	combination
_CAMK2D_PRKCA_SLC8A2_VDAC1	0.378	31	32	combination
_CAMK2D_PRKCA_SLC8A2_RYR2	0.0351	31	32	combination
_CAMK2D_PRKCA_SLC8A2_CALM2	0.0309	31	32	combination
_CAMK2D_PRKCA_SLC8A2_P2RX1	0.0242	31	32	combination
_CAMK2D_PRKCA_SLC8A2_PLCD3	0.369	31	32	combination
_CAMK2D_PRKCA_SLC8A2_CALML6	0.145	31	32	combination
_CAMK2D_PRKCA_SLC8A2_ORAI3	0.118	31	32	combination
_CAMK2D_PRKCA_SLC8A2_PLCG1	0.0581	31	32	combination
_CAMK2D_PRKCA_PLCE1_VDAC1	0.608	31	32	combination
_CAMK2D_PRKCA_PLCE1_RYR2	0.0912	31	32	combination
_CAMK2D_PRKCA_PLCE1_CALM2	0.108	31	32	combination
_CAMK2D_PRKCA_PLCE1_P2RX1	0.212	31	32	combination
_CAMK2D_PRKCA_PLCE1_PLCD3	0.949	31	32	combination
_CAMK2D_PRKCA_PLCE1_CALML6	0.224	31	32	combination
_CAMK2D_PRKCA_PLCE1_ORAI3	0.0279	31	32	combination
_CAMK2D_PRKCA_PLCE1_PLCG1	0.151	31	32	combination
_CAMK2D_PRKCA_VDAC1_RYR2	0.0799	31	32	combination
_CAMK2D_PRKCA_VDAC1_CALM2	0.224	31	32	combination
_CAMK2D_PRKCA_VDAC1_P2RX1	0.201	31	32	combination
_CAMK2D_PRKCA_VDAC1_PLCD3	0.645	31	32	combination
_CAMK2D_PRKCA_VDAC1_CALML6	0.0956	31	32	combination
_CAMK2D_PRKCA_VDAC1_ORAI3	0.255	31	32	combination
_CAMK2D_PRKCA_VDAC1_PLCG1	0.163	31	32	combination
_CAMK2D_PRKCA_RYR2_CALM2	0.0282	31	32	combination
_CAMK2D_PRKCA_RYR2_P2RX1	0.0934	31	32	combination
_CAMK2D_PRKCA_RYR2_PLCD3	0.162	31	32	combination
_CAMK2D_PRKCA_RYR2_CALML6	0.296	31	32	combination
_CAMK2D_PRKCA_RYR2_ORAI3	0.125	31	32	combination
_CAMK2D_PRKCA_RYR2_PLCG1	0.00985	31	32	combination
_CAMK2D_PRKCA_CALM2_P2RX1	0.148	31	32	combination
_CAMK2D_PRKCA_CALM2_PLCD3	0.298	31	32	combination
_CAMK2D_PRKCA_CALM2_CALML6	0.31	31	32	combination
_CAMK2D_PRKCA_CALM2_ORAI3	0.313	31	32	combination
_CAMK2D_PRKCA_CALM2_PLCG1	0.127	31	32	combination
_CAMK2D_PRKCA_P2RX1_PLCD3	0.494	31	32	combination
_CAMK2D_PRKCA_P2RX1_CALML6	0.24	31	32	combination
_CAMK2D_PRKCA_P2RX1_ORAI3	0.033	31	32	combination
_CAMK2D_PRKCA_P2RX1_PLCG1	0.0937	31	32	combination
_CAMK2D_PRKCA_PLCD3_CALML6	0.208	31	32	combination
_CAMK2D_PRKCA_PLCD3_ORAI3	0.0854	31	32	combination
_CAMK2D_PRKCA_PLCD3_PLCG1	0.04	31	32	combination
_CAMK2D_PRKCA_CALML6_ORAI3	0.183	31	32	combination
_CAMK2D_PRKCA_CALML6_PLCG1	0.129	31	32	combination
_CAMK2D_PRKCA_ORAI3_PLCG1	0.165	31	32	combination
_CAMK2D_CALM3_SLC8A2_PLCE1	0.881	31	32	combination
_CAMK2D_CALM3_SLC8A2_VDAC1	0.577	31	32	combination
_CAMK2D_CALM3_SLC8A2_RYR2	0.313	31	32	combination
_CAMK2D_CALM3_SLC8A2_CALM2	0.117	31	32	combination
_CAMK2D_CALM3_SLC8A2_P2RX1	0.136	31	32	combination
_CAMK2D_CALM3_SLC8A2_PLCD3	0.387	31	32	combination
_CAMK2D_CALM3_SLC8A2_CALML6	0.0564	31	32	combination
_CAMK2D_CALM3_SLC8A2_ORAI3	0.192	31	32	combination
_CAMK2D_CALM3_SLC8A2_PLCG1	0.00752	31	32	combination
_CAMK2D_CALM3_PLCE1_VDAC1	0.7	31	32	combination
_CAMK2D_CALM3_PLCE1_RYR2	0.176	31	32	combination
_CAMK2D_CALM3_PLCE1_CALM2	0.0257	31	32	combination
_CAMK2D_CALM3_PLCE1_P2RX1	0.487	31	32	combination
_CAMK2D_CALM3_PLCE1_PLCD3	0.805	31	32	combination
_CAMK2D_CALM3_PLCE1_CALML6	0.418	31	32	combination
_CAMK2D_CALM3_PLCE1_ORAI3	0.288	31	32	combination
_CAMK2D_CALM3_PLCE1_PLCG1	0.259	31	32	combination
_CAMK2D_CALM3_VDAC1_RYR2	0.115	31	32	combination
_CAMK2D_CALM3_VDAC1_CALM2	0.0588	31	32	combination
_CAMK2D_CALM3_VDAC1_P2RX1	0.143	31	32	combination
_CAMK2D_CALM3_VDAC1_PLCD3	0.958	31	32	combination
_CAMK2D_CALM3_VDAC1_CALML6	0.417	31	32	combination
_CAMK2D_CALM3_VDAC1_ORAI3	0.367	31	32	combination
_CAMK2D_CALM3_VDAC1_PLCG1	0.196	31	32	combination
_CAMK2D_CALM3_RYR2_CALM2	0.0199	31	32	combination
_CAMK2D_CALM3_RYR2_P2RX1	0.118	31	32	combination
_CAMK2D_CALM3_RYR2_PLCD3	0.156	31	32	combination
_CAMK2D_CALM3_RYR2_CALML6	0.726	31	32	combination
_CAMK2D_CALM3_RYR2_ORAI3	0.0524	31	32	combination
_CAMK2D_CALM3_RYR2_PLCG1	0.00527	31	32	combination
_CAMK2D_CALM3_CALM2_P2RX1	0.014	31	32	combination
_CAMK2D_CALM3_CALM2_PLCD3	0.175	31	32	combination
_CAMK2D_CALM3_CALM2_CALML6	0.215	31	32	combination
_CAMK2D_CALM3_CALM2_ORAI3	0.0974	31	32	combination
_CAMK2D_CALM3_CALM2_PLCG1	0.00191	31	32	combination
_CAMK2D_CALM3_P2RX1_PLCD3	0.0328	31	32	combination
_CAMK2D_CALM3_P2RX1_CALML6	0.0637	31	32	combination
_CAMK2D_CALM3_P2RX1_ORAI3	0.142	31	32	combination
_CAMK2D_CALM3_P2RX1_PLCG1	0.0236	31	32	combination
_CAMK2D_CALM3_PLCD3_CALML6	0.596	31	32	combination
_CAMK2D_CALM3_PLCD3_ORAI3	0.562	31	32	combination
_CAMK2D_CALM3_PLCD3_PLCG1	0.0409	31	32	combination
_CAMK2D_CALM3_CALML6_ORAI3	0.383	31	32	combination
_CAMK2D_CALM3_CALML6_PLCG1	0.16	31	32	combination
_CAMK2D_CALM3_ORAI3_PLCG1	0.0323	31	32	combination
_CAMK2D_SLC8A2_PLCE1_VDAC1	0.871	31	32	combination
_CAMK2D_SLC8A2_PLCE1_RYR2	0.936	31	32	combination
_CAMK2D_SLC8A2_PLCE1_CALM2	0.0605	31	32	combination
_CAMK2D_SLC8A2_PLCE1_P2RX1	0.505	31	32	combination
_CAMK2D_SLC8A2_PLCE1_PLCD3	0.981	31	32	combination
_CAMK2D_SLC8A2_PLCE1_CALML6	0.129	31	32	combination
_CAMK2D_SLC8A2_PLCE1_ORAI3	0.309	31	32	combination
_CAMK2D_SLC8A2_PLCE1_PLCG1	0.248	31	32	combination
_CAMK2D_SLC8A2_VDAC1_RYR2	0.781	31	32	combination
_CAMK2D_SLC8A2_VDAC1_CALM2	0.117	31	32	combination
_CAMK2D_SLC8A2_VDAC1_P2RX1	0.0665	31	32	combination
_CAMK2D_SLC8A2_VDAC1_PLCD3	0.327	31	32	combination
_CAMK2D_SLC8A2_VDAC1_CALML6	0.0646	31	32	combination
_CAMK2D_SLC8A2_VDAC1_ORAI3	0.436	31	32	combination
_CAMK2D_SLC8A2_VDAC1_PLCG1	0.0475	31	32	combination
_CAMK2D_SLC8A2_RYR2_CALM2	0.0677	31	32	combination
_CAMK2D_SLC8A2_RYR2_P2RX1	0.21	31	32	combination
_CAMK2D_SLC8A2_RYR2_PLCD3	0.313	31	32	combination
_CAMK2D_SLC8A2_RYR2_CALML6	0.39	31	32	combination
_CAMK2D_SLC8A2_RYR2_ORAI3	0.231	31	32	combination
_CAMK2D_SLC8A2_RYR2_PLCG1	0.0295	31	32	combination
_CAMK2D_SLC8A2_CALM2_P2RX1	0.0394	31	32	combination
_CAMK2D_SLC8A2_CALM2_PLCD3	0.117	31	32	combination
_CAMK2D_SLC8A2_CALM2_CALML6	0.0841	31	32	combination
_CAMK2D_SLC8A2_CALM2_ORAI3	0.228	31	32	combination
_CAMK2D_SLC8A2_CALM2_PLCG1	0.00152	31	32	combination
_CAMK2D_SLC8A2_P2RX1_PLCD3	0.177	31	32	combination
_CAMK2D_SLC8A2_P2RX1_CALML6	0.0422	31	32	combination
_CAMK2D_SLC8A2_P2RX1_ORAI3	0.0574	31	32	combination
_CAMK2D_SLC8A2_P2RX1_PLCG1	0.00729	31	32	combination
_CAMK2D_SLC8A2_PLCD3_CALML6	0.075	31	32	combination
_CAMK2D_SLC8A2_PLCD3_ORAI3	0.436	31	32	combination
_CAMK2D_SLC8A2_PLCD3_PLCG1	0.0475	31	32	combination
_CAMK2D_SLC8A2_CALML6_ORAI3	0.261	31	32	combination
_CAMK2D_SLC8A2_CALML6_PLCG1	0.00208	31	32	combination
_CAMK2D_SLC8A2_ORAI3_PLCG1	0.0574	31	32	combination
_CAMK2D_PLCE1_VDAC1_RYR2	0.946	31	32	combination
_CAMK2D_PLCE1_VDAC1_CALM2	0.131	31	32	combination
_CAMK2D_PLCE1_VDAC1_P2RX1	0.198	31	32	combination
_CAMK2D_PLCE1_VDAC1_PLCD3	0.92	31	32	combination
_CAMK2D_PLCE1_VDAC1_CALML6	0.403	31	32	combination
_CAMK2D_PLCE1_VDAC1_ORAI3	0.876	31	32	combination
_CAMK2D_PLCE1_VDAC1_PLCG1	0.106	31	32	combination
_CAMK2D_PLCE1_RYR2_CALM2	0.0326	31	32	combination
_CAMK2D_PLCE1_RYR2_P2RX1	0.554	31	32	combination
_CAMK2D_PLCE1_RYR2_PLCD3	0.585	31	32	combination
_CAMK2D_PLCE1_RYR2_CALML6	0.172	31	32	combination
_CAMK2D_PLCE1_RYR2_ORAI3	0.0718	31	32	combination
_CAMK2D_PLCE1_RYR2_PLCG1	0.0385	31	32	combination
_CAMK2D_PLCE1_CALM2_P2RX1	0.0128	31	32	combination
_CAMK2D_PLCE1_CALM2_PLCD3	0.0649	31	32	combination
_CAMK2D_PLCE1_CALM2_CALML6	0.131	31	32	combination
_CAMK2D_PLCE1_CALM2_ORAI3	0.305	31	32	combination
_CAMK2D_PLCE1_CALM2_PLCG1	0.00146	31	32	combination
_CAMK2D_PLCE1_P2RX1_PLCD3	0.375	31	32	combination
_CAMK2D_PLCE1_P2RX1_CALML6	0.414	31	32	combination
_CAMK2D_PLCE1_P2RX1_ORAI3	0.935	31	32	combination
_CAMK2D_PLCE1_P2RX1_PLCG1	0.32	31	32	combination
_CAMK2D_PLCE1_PLCD3_CALML6	0.301	31	32	combination
_CAMK2D_PLCE1_PLCD3_ORAI3	0.733	31	32	combination
_CAMK2D_PLCE1_PLCD3_PLCG1	0.19	31	32	combination
_CAMK2D_PLCE1_CALML6_ORAI3	0.797	31	32	combination
_CAMK2D_PLCE1_CALML6_PLCG1	0.103	31	32	combination
_CAMK2D_PLCE1_ORAI3_PLCG1	0.134	31	32	combination
_CAMK2D_VDAC1_RYR2_CALM2	0.00286	31	32	combination
_CAMK2D_VDAC1_RYR2_P2RX1	0.214	31	32	combination
_CAMK2D_VDAC1_RYR2_PLCD3	0.156	31	32	combination
_CAMK2D_VDAC1_RYR2_CALML6	0.894	31	32	combination
_CAMK2D_VDAC1_RYR2_ORAI3	0.0752	31	32	combination
_CAMK2D_VDAC1_RYR2_PLCG1	0.00123	31	32	combination
_CAMK2D_VDAC1_CALM2_P2RX1	0.0314	31	32	combination
_CAMK2D_VDAC1_CALM2_PLCD3	0.151	31	32	combination
_CAMK2D_VDAC1_CALM2_CALML6	0.215	31	32	combination
_CAMK2D_VDAC1_CALM2_ORAI3	0.284	31	32	combination
_CAMK2D_VDAC1_CALM2_PLCG1	0.00318	31	32	combination
_CAMK2D_VDAC1_P2RX1_PLCD3	0.0644	31	32	combination
_CAMK2D_VDAC1_P2RX1_CALML6	0.448	31	32	combination
_CAMK2D_VDAC1_P2RX1_ORAI3	0.411	31	32	combination
_CAMK2D_VDAC1_P2RX1_PLCG1	0.0773	31	32	combination
_CAMK2D_VDAC1_PLCD3_CALML6	0.445	31	32	combination
_CAMK2D_VDAC1_PLCD3_ORAI3	0.541	31	32	combination
_CAMK2D_VDAC1_PLCD3_PLCG1	0.0793	31	32	combination
_CAMK2D_VDAC1_CALML6_ORAI3	0.67	31	32	combination
_CAMK2D_VDAC1_CALML6_PLCG1	0.26	31	32	combination
_CAMK2D_VDAC1_ORAI3_PLCG1	0.318	31	32	combination
_CAMK2D_RYR2_CALM2_P2RX1	0.00689	31	32	combination
_CAMK2D_RYR2_CALM2_PLCD3	0.0546	31	32	combination
_CAMK2D_RYR2_CALM2_CALML6	0.0737	31	32	combination
_CAMK2D_RYR2_CALM2_ORAI3	0.0128	31	32	combination
_CAMK2D_RYR2_CALM2_PLCG1	0.00533	31	32	combination
_CAMK2D_RYR2_P2RX1_PLCD3	0.14	31	32	combination
_CAMK2D_RYR2_P2RX1_CALML6	0.602	31	32	combination
_CAMK2D_RYR2_P2RX1_ORAI3	0.0375	31	32	combination
_CAMK2D_RYR2_P2RX1_PLCG1	0.00876	31	32	combination
_CAMK2D_RYR2_PLCD3_CALML6	0.184	31	32	combination
_CAMK2D_RYR2_PLCD3_ORAI3	0.541	31	32	combination
_CAMK2D_RYR2_PLCD3_PLCG1	0.00721	31	32	combination
_CAMK2D_RYR2_CALML6_ORAI3	0.0808	31	32	combination
_CAMK2D_RYR2_CALML6_PLCG1	0.0441	31	32	combination
_CAMK2D_RYR2_ORAI3_PLCG1	0.0138	31	32	combination
_CAMK2D_CALM2_P2RX1_PLCD3	0.174	31	32	combination
_CAMK2D_CALM2_P2RX1_CALML6	0.0292	31	32	combination
_CAMK2D_CALM2_P2RX1_ORAI3	0.00995	31	32	combination
_CAMK2D_CALM2_P2RX1_PLCG1	0.0109	31	32	combination
_CAMK2D_CALM2_PLCD3_CALML6	0.468	31	32	combination
_CAMK2D_CALM2_PLCD3_ORAI3	0.193	31	32	combination
_CAMK2D_CALM2_PLCD3_PLCG1	0.0134	31	32	combination
_CAMK2D_CALM2_CALML6_ORAI3	0.0929	31	32	combination
_CAMK2D_CALM2_CALML6_PLCG1	0.0804	31	32	combination
_CAMK2D_CALM2_ORAI3_PLCG1	0.00743	31	32	combination
_CAMK2D_P2RX1_PLCD3_CALML6	0.302	31	32	combination
_CAMK2D_P2RX1_PLCD3_ORAI3	0.115	31	32	combination
_CAMK2D_P2RX1_PLCD3_PLCG1	0.115	31	32	combination
_CAMK2D_P2RX1_CALML6_ORAI3	0.871	31	32	combination
_CAMK2D_P2RX1_CALML6_PLCG1	0.154	31	32	combination
_CAMK2D_P2RX1_ORAI3_PLCG1	0.0849	31	32	combination
_CAMK2D_PLCD3_CALML6_ORAI3	0.495	31	32	combination
_CAMK2D_PLCD3_CALML6_PLCG1	0.0305	31	32	combination
_CAMK2D_PLCD3_ORAI3_PLCG1	0.736	31	32	combination
_CAMK2D_CALML6_ORAI3_PLCG1	0.237	31	32	combination
_PLCB1_ATP2A3_PRKCA_CALM3	0.0641	31	32	combination
_PLCB1_ATP2A3_PRKCA_SLC8A2	0.0162	31	32	combination
_PLCB1_ATP2A3_PRKCA_PLCE1	0.0941	31	32	combination
_PLCB1_ATP2A3_PRKCA_VDAC1	0.00878	31	32	combination
_PLCB1_ATP2A3_PRKCA_RYR2	0.0264	31	32	combination
_PLCB1_ATP2A3_PRKCA_CALM2	0.00621	31	32	combination
_PLCB1_ATP2A3_PRKCA_P2RX1	0.0641	31	32	combination
_PLCB1_ATP2A3_PRKCA_PLCD3	0.0641	31	32	combination
_PLCB1_ATP2A3_PRKCA_CALML6	0.0294	31	32	combination
_PLCB1_ATP2A3_PRKCA_ORAI3	0.0967	31	32	combination
_PLCB1_ATP2A3_PRKCA_PLCG1	0.0672	31	32	combination
_PLCB1_ATP2A3_CALM3_SLC8A2	0.0618	31	32	combination
_PLCB1_ATP2A3_CALM3_PLCE1	0.291	31	32	combination
_PLCB1_ATP2A3_CALM3_VDAC1	0.0417	31	32	combination
_PLCB1_ATP2A3_CALM3_RYR2	0.00868	31	32	combination
_PLCB1_ATP2A3_CALM3_CALM2	0.0115	31	32	combination
_PLCB1_ATP2A3_CALM3_P2RX1	0.0152	31	32	combination
_PLCB1_ATP2A3_CALM3_PLCD3	0.0417	31	32	combination
_PLCB1_ATP2A3_CALM3_CALML6	0.139	31	32	combination
_PLCB1_ATP2A3_CALM3_ORAI3	0.0623	31	32	combination
_PLCB1_ATP2A3_CALM3_PLCG1	0.00832	31	32	combination
_PLCB1_ATP2A3_SLC8A2_PLCE1	0.383	31	32	combination
_PLCB1_ATP2A3_SLC8A2_VDAC1	0.0409	31	32	combination
_PLCB1_ATP2A3_SLC8A2_RYR2	0.0123	31	32	combination
_PLCB1_ATP2A3_SLC8A2_CALM2	0.0269	31	32	combination
_PLCB1_ATP2A3_SLC8A2_P2RX1	0.147	31	32	combination
_PLCB1_ATP2A3_SLC8A2_PLCD3	0.0145	31	32	combination
_PLCB1_ATP2A3_SLC8A2_CALML6	0.0384	31	32	combination
_PLCB1_ATP2A3_SLC8A2_ORAI3	0.0393	31	32	combination
_PLCB1_ATP2A3_SLC8A2_PLCG1	0.163	31	32	combination
_PLCB1_ATP2A3_PLCE1_VDAC1	0.291	31	32	combination
_PLCB1_ATP2A3_PLCE1_RYR2	0.00868	31	32	combination
_PLCB1_ATP2A3_PLCE1_CALM2	0.0346	31	32	combination
_PLCB1_ATP2A3_PLCE1_P2RX1	0.0536	31	32	combination
_PLCB1_ATP2A3_PLCE1_PLCD3	0.0691	31	32	combination
_PLCB1_ATP2A3_PLCE1_CALML6	0.0677	31	32	combination
_PLCB1_ATP2A3_PLCE1_ORAI3	0.149	31	32	combination
_PLCB1_ATP2A3_PLCE1_PLCG1	0.0452	31	32	combination
_PLCB1_ATP2A3_VDAC1_RYR2	0.011	31	32	combination
_PLCB1_ATP2A3_VDAC1_CALM2	0.0153	31	32	combination
_PLCB1_ATP2A3_VDAC1_P2RX1	0.0427	31	32	combination
_PLCB1_ATP2A3_VDAC1_PLCD3	0.0165	31	32	combination
_PLCB1_ATP2A3_VDAC1_CALML6	0.142	31	32	combination
_PLCB1_ATP2A3_VDAC1_ORAI3	0.0474	31	32	combination
_PLCB1_ATP2A3_VDAC1_PLCG1	0.00867	31	32	combination
_PLCB1_ATP2A3_RYR2_CALM2	0.00819	31	32	combination
_PLCB1_ATP2A3_RYR2_P2RX1	0.011	31	32	combination
_PLCB1_ATP2A3_RYR2_PLCD3	0.011	31	32	combination
_PLCB1_ATP2A3_RYR2_CALML6	0.0226	31	32	combination
_PLCB1_ATP2A3_RYR2_ORAI3	0.00899	31	32	combination
_PLCB1_ATP2A3_RYR2_PLCG1	0.011	31	32	combination
_PLCB1_ATP2A3_CALM2_P2RX1	0.0104	31	32	combination
_PLCB1_ATP2A3_CALM2_PLCD3	0.0104	31	32	combination
_PLCB1_ATP2A3_CALM2_CALML6	0.00614	31	32	combination
_PLCB1_ATP2A3_CALM2_ORAI3	0.000341	31	32	combination
_PLCB1_ATP2A3_CALM2_PLCG1	0.00708	31	32	combination
_PLCB1_ATP2A3_P2RX1_PLCD3	0.0641	31	32	combination
_PLCB1_ATP2A3_P2RX1_CALML6	0.155	31	32	combination
_PLCB1_ATP2A3_P2RX1_ORAI3	0.0274	31	32	combination
_PLCB1_ATP2A3_P2RX1_PLCG1	0.00501	31	32	combination
_PLCB1_ATP2A3_PLCD3_CALML6	0.041	31	32	combination
_PLCB1_ATP2A3_PLCD3_ORAI3	0.108	31	32	combination
_PLCB1_ATP2A3_PLCD3_PLCG1	0.0141	31	32	combination
_PLCB1_ATP2A3_CALML6_ORAI3	0.000449	31	32	combination
_PLCB1_ATP2A3_CALML6_PLCG1	0.0285	31	32	combination
_PLCB1_ATP2A3_ORAI3_PLCG1	0.00483	31	32	combination
_PLCB1_PRKCA_CALM3_SLC8A2	0.228	31	32	combination
_PLCB1_PRKCA_CALM3_PLCE1	0.598	31	32	combination
_PLCB1_PRKCA_CALM3_VDAC1	0.249	31	32	combination
_PLCB1_PRKCA_CALM3_RYR2	0.0592	31	32	combination
_PLCB1_PRKCA_CALM3_CALM2	0.594	31	32	combination
_PLCB1_PRKCA_CALM3_P2RX1	0.0801	31	32	combination
_PLCB1_PRKCA_CALM3_PLCD3	0.227	31	32	combination
_PLCB1_PRKCA_CALM3_CALML6	0.493	31	32	combination
_PLCB1_PRKCA_CALM3_ORAI3	0.275	31	32	combination
_PLCB1_PRKCA_CALM3_PLCG1	0.141	31	32	combination
_PLCB1_PRKCA_SLC8A2_PLCE1	0.195	31	32	combination
_PLCB1_PRKCA_SLC8A2_VDAC1	0.187	31	32	combination
_PLCB1_PRKCA_SLC8A2_RYR2	0.0979	31	32	combination
_PLCB1_PRKCA_SLC8A2_CALM2	0.0341	31	32	combination
_PLCB1_PRKCA_SLC8A2_P2RX1	0.299	31	32	combination
_PLCB1_PRKCA_SLC8A2_PLCD3	0.356	31	32	combination
_PLCB1_PRKCA_SLC8A2_CALML6	0.257	31	32	combination
_PLCB1_PRKCA_SLC8A2_ORAI3	0.0893	31	32	combination
_PLCB1_PRKCA_SLC8A2_PLCG1	0.0338	31	32	combination
_PLCB1_PRKCA_PLCE1_VDAC1	0.56	31	32	combination
_PLCB1_PRKCA_PLCE1_RYR2	0.212	31	32	combination
_PLCB1_PRKCA_PLCE1_CALM2	0.395	31	32	combination
_PLCB1_PRKCA_PLCE1_P2RX1	0.28	31	32	combination
_PLCB1_PRKCA_PLCE1_PLCD3	0.56	31	32	combination
_PLCB1_PRKCA_PLCE1_CALML6	0.614	31	32	combination
_PLCB1_PRKCA_PLCE1_ORAI3	0.56	31	32	combination
_PLCB1_PRKCA_PLCE1_PLCG1	0.402	31	32	combination
_PLCB1_PRKCA_VDAC1_RYR2	0.0547	31	32	combination
_PLCB1_PRKCA_VDAC1_CALM2	0.204	31	32	combination
_PLCB1_PRKCA_VDAC1_P2RX1	0.213	31	32	combination
_PLCB1_PRKCA_VDAC1_PLCD3	0.301	31	32	combination
_PLCB1_PRKCA_VDAC1_CALML6	0.38	31	32	combination
_PLCB1_PRKCA_VDAC1_ORAI3	0.208	31	32	combination
_PLCB1_PRKCA_VDAC1_PLCG1	0.111	31	32	combination
_PLCB1_PRKCA_RYR2_CALM2	0.0897	31	32	combination
_PLCB1_PRKCA_RYR2_P2RX1	0.239	31	32	combination
_PLCB1_PRKCA_RYR2_PLCD3	0.178	31	32	combination
_PLCB1_PRKCA_RYR2_CALML6	0.0368	31	32	combination
_PLCB1_PRKCA_RYR2_ORAI3	0.158	31	32	combination
_PLCB1_PRKCA_RYR2_PLCG1	0.00395	31	32	combination
_PLCB1_PRKCA_CALM2_P2RX1	0.0768	31	32	combination
_PLCB1_PRKCA_CALM2_PLCD3	0.198	31	32	combination
_PLCB1_PRKCA_CALM2_CALML6	0.299	31	32	combination
_PLCB1_PRKCA_CALM2_ORAI3	0.0868	31	32	combination
_PLCB1_PRKCA_CALM2_PLCG1	0.0824	31	32	combination
_PLCB1_PRKCA_P2RX1_PLCD3	0.213	31	32	combination
_PLCB1_PRKCA_P2RX1_CALML6	0.305	31	32	combination
_PLCB1_PRKCA_P2RX1_ORAI3	0.412	31	32	combination
_PLCB1_PRKCA_P2RX1_PLCG1	0.158	31	32	combination
_PLCB1_PRKCA_PLCD3_CALML6	0.693	31	32	combination
_PLCB1_PRKCA_PLCD3_ORAI3	0.879	31	32	combination
_PLCB1_PRKCA_PLCD3_PLCG1	0.0701	31	32	combination
_PLCB1_PRKCA_CALML6_ORAI3	0.11	31	32	combination
_PLCB1_PRKCA_CALML6_PLCG1	0.195	31	32	combination
_PLCB1_PRKCA_ORAI3_PLCG1	0.327	31	32	combination
_PLCB1_CALM3_SLC8A2_PLCE1	0.416	31	32	combination
_PLCB1_CALM3_SLC8A2_VDAC1	0.234	31	32	combination
_PLCB1_CALM3_SLC8A2_RYR2	0.078	31	32	combination
_PLCB1_CALM3_SLC8A2_CALM2	0.167	31	32	combination
_PLCB1_CALM3_SLC8A2_P2RX1	0.025	31	32	combination
_PLCB1_CALM3_SLC8A2_PLCD3	0.234	31	32	combination
_PLCB1_CALM3_SLC8A2_CALML6	0.456	31	32	combination
_PLCB1_CALM3_SLC8A2_ORAI3	0.123	31	32	combination
_PLCB1_CALM3_SLC8A2_PLCG1	0.000979	31	32	combination
_PLCB1_CALM3_PLCE1_VDAC1	0.924	31	32	combination
_PLCB1_CALM3_PLCE1_RYR2	0.0923	31	32	combination
_PLCB1_CALM3_PLCE1_CALM2	0.133	31	32	combination
_PLCB1_CALM3_PLCE1_P2RX1	0.0355	31	32	combination
_PLCB1_CALM3_PLCE1_PLCD3	0.489	31	32	combination
_PLCB1_CALM3_PLCE1_CALML6	0.51	31	32	combination
_PLCB1_CALM3_PLCE1_ORAI3	0.349	31	32	combination
_PLCB1_CALM3_PLCE1_PLCG1	0.284	31	32	combination
_PLCB1_CALM3_VDAC1_RYR2	0.0839	31	32	combination
_PLCB1_CALM3_VDAC1_CALM2	0.215	31	32	combination
_PLCB1_CALM3_VDAC1_P2RX1	0.0718	31	32	combination
_PLCB1_CALM3_VDAC1_PLCD3	0.228	31	32	combination
_PLCB1_CALM3_VDAC1_CALML6	0.232	31	32	combination
_PLCB1_CALM3_VDAC1_ORAI3	0.181	31	32	combination
_PLCB1_CALM3_VDAC1_PLCG1	0.837	31	32	combination
_PLCB1_CALM3_RYR2_CALM2	0.0121	31	32	combination
_PLCB1_CALM3_RYR2_P2RX1	0.0377	31	32	combination
_PLCB1_CALM3_RYR2_PLCD3	0.0235	31	32	combination
_PLCB1_CALM3_RYR2_CALML6	0.143	31	32	combination
_PLCB1_CALM3_RYR2_ORAI3	0.0569	31	32	combination
_PLCB1_CALM3_RYR2_PLCG1	0.0271	31	32	combination
_PLCB1_CALM3_CALM2_P2RX1	0.0104	31	32	combination
_PLCB1_CALM3_CALM2_PLCD3	0.142	31	32	combination
_PLCB1_CALM3_CALM2_CALML6	0.215	31	32	combination
_PLCB1_CALM3_CALM2_ORAI3	0.331	31	32	combination
_PLCB1_CALM3_CALM2_PLCG1	0.0451	31	32	combination
_PLCB1_CALM3_P2RX1_PLCD3	0.00927	31	32	combination
_PLCB1_CALM3_P2RX1_CALML6	0.0302	31	32	combination
_PLCB1_CALM3_P2RX1_ORAI3	0.63	31	32	combination
_PLCB1_CALM3_P2RX1_PLCG1	0.15	31	32	combination
_PLCB1_CALM3_PLCD3_CALML6	0.385	31	32	combination
_PLCB1_CALM3_PLCD3_ORAI3	0.508	31	32	combination
_PLCB1_CALM3_PLCD3_PLCG1	0.38	31	32	combination
_PLCB1_CALM3_CALML6_ORAI3	0.347	31	32	combination
_PLCB1_CALM3_CALML6_PLCG1	0.523	31	32	combination
_PLCB1_CALM3_ORAI3_PLCG1	0.488	31	32	combination
_PLCB1_SLC8A2_PLCE1_VDAC1	0.837	31	32	combination
_PLCB1_SLC8A2_PLCE1_RYR2	0.29	31	32	combination
_PLCB1_SLC8A2_PLCE1_CALM2	0.034	31	32	combination
_PLCB1_SLC8A2_PLCE1_P2RX1	0.461	31	32	combination
_PLCB1_SLC8A2_PLCE1_PLCD3	0.527	31	32	combination
_PLCB1_SLC8A2_PLCE1_CALML6	0.231	31	32	combination
_PLCB1_SLC8A2_PLCE1_ORAI3	0.178	31	32	combination
_PLCB1_SLC8A2_PLCE1_PLCG1	0.245	31	32	combination
_PLCB1_SLC8A2_VDAC1_RYR2	0.176	31	32	combination
_PLCB1_SLC8A2_VDAC1_CALM2	0.0328	31	32	combination
_PLCB1_SLC8A2_VDAC1_P2RX1	0.111	31	32	combination
_PLCB1_SLC8A2_VDAC1_PLCD3	0.132	31	32	combination
_PLCB1_SLC8A2_VDAC1_CALML6	0.231	31	32	combination
_PLCB1_SLC8A2_VDAC1_ORAI3	0.105	31	32	combination
_PLCB1_SLC8A2_VDAC1_PLCG1	0.0113	31	32	combination
_PLCB1_SLC8A2_RYR2_CALM2	0.0361	31	32	combination
_PLCB1_SLC8A2_RYR2_P2RX1	0.075	31	32	combination
_PLCB1_SLC8A2_RYR2_PLCD3	0.169	31	32	combination
_PLCB1_SLC8A2_RYR2_CALML6	0.13	31	32	combination
_PLCB1_SLC8A2_RYR2_ORAI3	0.0725	31	32	combination
_PLCB1_SLC8A2_RYR2_PLCG1	0.000609	31	32	combination
_PLCB1_SLC8A2_CALM2_P2RX1	0.012	31	32	combination
_PLCB1_SLC8A2_CALM2_PLCD3	0.0141	31	32	combination
_PLCB1_SLC8A2_CALM2_CALML6	0.0429	31	32	combination
_PLCB1_SLC8A2_CALM2_ORAI3	0.373	31	32	combination
_PLCB1_SLC8A2_CALM2_PLCG1	0.0286	31	32	combination
_PLCB1_SLC8A2_P2RX1_PLCD3	0.317	31	32	combination
_PLCB1_SLC8A2_P2RX1_CALML6	0.0303	31	32	combination
_PLCB1_SLC8A2_P2RX1_ORAI3	0.037	31	32	combination
_PLCB1_SLC8A2_P2RX1_PLCG1	0.00603	31	32	combination
_PLCB1_SLC8A2_PLCD3_CALML6	0.0242	31	32	combination
_PLCB1_SLC8A2_PLCD3_ORAI3	0.117	31	32	combination
_PLCB1_SLC8A2_PLCD3_PLCG1	0.00984	31	32	combination
_PLCB1_SLC8A2_CALML6_ORAI3	0.178	31	32	combination
_PLCB1_SLC8A2_CALML6_PLCG1	0.0748	31	32	combination
_PLCB1_SLC8A2_ORAI3_PLCG1	0.0553	31	32	combination
_PLCB1_PLCE1_VDAC1_RYR2	0.0242	31	32	combination
_PLCB1_PLCE1_VDAC1_CALM2	0.118	31	32	combination
_PLCB1_PLCE1_VDAC1_P2RX1	0.888	31	32	combination
_PLCB1_PLCE1_VDAC1_PLCD3	0.435	31	32	combination
_PLCB1_PLCE1_VDAC1_CALML6	0.555	31	32	combination
_PLCB1_PLCE1_VDAC1_ORAI3	0.301	31	32	combination
_PLCB1_PLCE1_VDAC1_PLCG1	0.311	31	32	combination
_PLCB1_PLCE1_RYR2_CALM2	0.0577	31	32	combination
_PLCB1_PLCE1_RYR2_P2RX1	0.0174	31	32	combination
_PLCB1_PLCE1_RYR2_PLCD3	0.0665	31	32	combination
_PLCB1_PLCE1_RYR2_CALML6	0.0671	31	32	combination
_PLCB1_PLCE1_RYR2_ORAI3	0.0827	31	32	combination
_PLCB1_PLCE1_RYR2_PLCG1	0.00616	31	32	combination
_PLCB1_PLCE1_CALM2_P2RX1	0.0939	31	32	combination
_PLCB1_PLCE1_CALM2_PLCD3	0.023	31	32	combination
_PLCB1_PLCE1_CALM2_CALML6	0.0744	31	32	combination
_PLCB1_PLCE1_CALM2_ORAI3	0.0863	31	32	combination
_PLCB1_PLCE1_CALM2_PLCG1	0.00242	31	32	combination
_PLCB1_PLCE1_P2RX1_PLCD3	0.38	31	32	combination
_PLCB1_PLCE1_P2RX1_CALML6	0.823	31	32	combination
_PLCB1_PLCE1_P2RX1_ORAI3	0.416	31	32	combination
_PLCB1_PLCE1_P2RX1_PLCG1	0.0883	31	32	combination
_PLCB1_PLCE1_PLCD3_CALML6	0.395	31	32	combination
_PLCB1_PLCE1_PLCD3_ORAI3	0.781	31	32	combination
_PLCB1_PLCE1_PLCD3_PLCG1	0.0692	31	32	combination
_PLCB1_PLCE1_CALML6_ORAI3	0.208	31	32	combination
_PLCB1_PLCE1_CALML6_PLCG1	0.701	31	32	combination
_PLCB1_PLCE1_ORAI3_PLCG1	0.351	31	32	combination
_PLCB1_VDAC1_RYR2_CALM2	0.058	31	32	combination
_PLCB1_VDAC1_RYR2_P2RX1	0.0531	31	32	combination
_PLCB1_VDAC1_RYR2_PLCD3	0.00907	31	32	combination
_PLCB1_VDAC1_RYR2_CALML6	0.0711	31	32	combination
_PLCB1_VDAC1_RYR2_ORAI3	0.113	31	32	combination
_PLCB1_VDAC1_RYR2_PLCG1	0.00891	31	32	combination
_PLCB1_VDAC1_CALM2_P2RX1	0.0523	31	32	combination
_PLCB1_VDAC1_CALM2_PLCD3	0.184	31	32	combination
_PLCB1_VDAC1_CALM2_CALML6	0.157	31	32	combination
_PLCB1_VDAC1_CALM2_ORAI3	0.331	31	32	combination
_PLCB1_VDAC1_CALM2_PLCG1	0.0286	31	32	combination
_PLCB1_VDAC1_P2RX1_PLCD3	0.115	31	32	combination
_PLCB1_VDAC1_P2RX1_CALML6	0.365	31	32	combination
_PLCB1_VDAC1_P2RX1_ORAI3	0.264	31	32	combination
_PLCB1_VDAC1_P2RX1_PLCG1	0.155	31	32	combination
_PLCB1_VDAC1_PLCD3_CALML6	0.173	31	32	combination
_PLCB1_VDAC1_PLCD3_ORAI3	0.22	31	32	combination
_PLCB1_VDAC1_PLCD3_PLCG1	0.399	31	32	combination
_PLCB1_VDAC1_CALML6_ORAI3	0.235	31	32	combination
_PLCB1_VDAC1_CALML6_PLCG1	0.326	31	32	combination
_PLCB1_VDAC1_ORAI3_PLCG1	0.649	31	32	combination
_PLCB1_RYR2_CALM2_P2RX1	0.0206	31	32	combination
_PLCB1_RYR2_CALM2_PLCD3	0.0129	31	32	combination
_PLCB1_RYR2_CALM2_CALML6	0.0471	31	32	combination
_PLCB1_RYR2_CALM2_ORAI3	0.304	31	32	combination
_PLCB1_RYR2_CALM2_PLCG1	0.0174	31	32	combination
_PLCB1_RYR2_P2RX1_PLCD3	0.0531	31	32	combination
_PLCB1_RYR2_P2RX1_CALML6	0.0593	31	32	combination
_PLCB1_RYR2_P2RX1_ORAI3	0.146	31	32	combination
_PLCB1_RYR2_P2RX1_PLCG1	0.00239	31	32	combination
_PLCB1_RYR2_PLCD3_CALML6	0.185	31	32	combination
_PLCB1_RYR2_PLCD3_ORAI3	0.132	31	32	combination
_PLCB1_RYR2_PLCD3_PLCG1	0.00234	31	32	combination
_PLCB1_RYR2_CALML6_ORAI3	0.154	31	32	combination
_PLCB1_RYR2_CALML6_PLCG1	0.00498	31	32	combination
_PLCB1_RYR2_ORAI3_PLCG1	0.00319	31	32	combination
_PLCB1_CALM2_P2RX1_PLCD3	0.242	31	32	combination
_PLCB1_CALM2_P2RX1_CALML6	0.232	31	32	combination
_PLCB1_CALM2_P2RX1_ORAI3	0.34	31	32	combination
_PLCB1_CALM2_P2RX1_PLCG1	0.0194	31	32	combination
_PLCB1_CALM2_PLCD3_CALML6	0.0683	31	32	combination
_PLCB1_CALM2_PLCD3_ORAI3	0.398	31	32	combination
_PLCB1_CALM2_PLCD3_PLCG1	0.0286	31	32	combination
_PLCB1_CALM2_CALML6_ORAI3	0.0481	31	32	combination
_PLCB1_CALM2_CALML6_PLCG1	0.0121	31	32	combination
_PLCB1_CALM2_ORAI3_PLCG1	0.0173	31	32	combination
_PLCB1_P2RX1_PLCD3_CALML6	0.622	31	32	combination
_PLCB1_P2RX1_PLCD3_ORAI3	0.256	31	32	combination
_PLCB1_P2RX1_PLCD3_PLCG1	0.45	31	32	combination
_PLCB1_P2RX1_CALML6_ORAI3	0.631	31	32	combination
_PLCB1_P2RX1_CALML6_PLCG1	0.237	31	32	combination
_PLCB1_P2RX1_ORAI3_PLCG1	0.249	31	32	combination
_PLCB1_PLCD3_CALML6_ORAI3	0.217	31	32	combination
_PLCB1_PLCD3_CALML6_PLCG1	0.615	31	32	combination
_PLCB1_PLCD3_ORAI3_PLCG1	0.175	31	32	combination
_PLCB1_CALML6_ORAI3_PLCG1	0.171	31	32	combination
_ATP2A3_PRKCA_CALM3_SLC8A2	0.0741	31	32	combination
_ATP2A3_PRKCA_CALM3_PLCE1	0.0048	31	32	combination
_ATP2A3_PRKCA_CALM3_VDAC1	0.113	31	32	combination
_ATP2A3_PRKCA_CALM3_RYR2	0.00721	31	32	combination
_ATP2A3_PRKCA_CALM3_CALM2	0.000645	31	32	combination
_ATP2A3_PRKCA_CALM3_P2RX1	0.0457	31	32	combination
_ATP2A3_PRKCA_CALM3_PLCD3	0.0498	31	32	combination
_ATP2A3_PRKCA_CALM3_CALML6	0.0498	31	32	combination
_ATP2A3_PRKCA_CALM3_ORAI3	0.0084	31	32	combination
_ATP2A3_PRKCA_CALM3_PLCG1	0.00596	31	32	combination
_ATP2A3_PRKCA_SLC8A2_PLCE1	0.0387	31	32	combination
_ATP2A3_PRKCA_SLC8A2_VDAC1	0.0741	31	32	combination
_ATP2A3_PRKCA_SLC8A2_RYR2	0.00721	31	32	combination
_ATP2A3_PRKCA_SLC8A2_CALM2	6.67e-05	31	32	combination
_ATP2A3_PRKCA_SLC8A2_P2RX1	0.0531	31	32	combination
_ATP2A3_PRKCA_SLC8A2_PLCD3	0.0305	31	32	combination
_ATP2A3_PRKCA_SLC8A2_CALML6	0.0119	31	32	combination
_ATP2A3_PRKCA_SLC8A2_ORAI3	0.00604	31	32	combination
_ATP2A3_PRKCA_SLC8A2_PLCG1	0.0269	31	32	combination
_ATP2A3_PRKCA_PLCE1_VDAC1	0.00888	31	32	combination
_ATP2A3_PRKCA_PLCE1_RYR2	0.0336	31	32	combination
_ATP2A3_PRKCA_PLCE1_CALM2	0.00393	31	32	combination
_ATP2A3_PRKCA_PLCE1_P2RX1	0.0565	31	32	combination
_ATP2A3_PRKCA_PLCE1_PLCD3	0.00131	31	32	combination
_ATP2A3_PRKCA_PLCE1_CALML6	0.0357	31	32	combination
_ATP2A3_PRKCA_PLCE1_ORAI3	0.00348	31	32	combination
_ATP2A3_PRKCA_PLCE1_PLCG1	0.00571	31	32	combination
_ATP2A3_PRKCA_VDAC1_RYR2	0.00721	31	32	combination
_ATP2A3_PRKCA_VDAC1_CALM2	0.00109	31	32	combination
_ATP2A3_PRKCA_VDAC1_P2RX1	0.145	31	32	combination
_ATP2A3_PRKCA_VDAC1_PLCD3	0.0498	31	32	combination
_ATP2A3_PRKCA_VDAC1_CALML6	0.0214	31	32	combination
_ATP2A3_PRKCA_VDAC1_ORAI3	0.0151	31	32	combination
_ATP2A3_PRKCA_VDAC1_PLCG1	0.0099	31	32	combination
_ATP2A3_PRKCA_RYR2_CALM2	0.00138	31	32	combination
_ATP2A3_PRKCA_RYR2_P2RX1	0.0251	31	32	combination
_ATP2A3_PRKCA_RYR2_PLCD3	0.0251	31	32	combination
_ATP2A3_PRKCA_RYR2_CALML6	0.00573	31	32	combination
_ATP2A3_PRKCA_RYR2_ORAI3	0.0133	31	32	combination
_ATP2A3_PRKCA_RYR2_PLCG1	0.0023	31	32	combination
_ATP2A3_PRKCA_CALM2_P2RX1	0.00109	31	32	combination
_ATP2A3_PRKCA_CALM2_PLCD3	0.00694	31	32	combination
_ATP2A3_PRKCA_CALM2_CALML6	0.000419	31	32	combination
_ATP2A3_PRKCA_CALM2_ORAI3	0.00368	31	32	combination
_ATP2A3_PRKCA_CALM2_PLCG1	0.000951	31	32	combination
_ATP2A3_PRKCA_P2RX1_PLCD3	0.145	31	32	combination
_ATP2A3_PRKCA_P2RX1_CALML6	0.0796	31	32	combination
_ATP2A3_PRKCA_P2RX1_ORAI3	0.0032	31	32	combination
_ATP2A3_PRKCA_P2RX1_PLCG1	0.00596	31	32	combination
_ATP2A3_PRKCA_PLCD3_CALML6	0.0498	31	32	combination
_ATP2A3_PRKCA_PLCD3_ORAI3	0.0551	31	32	combination
_ATP2A3_PRKCA_PLCD3_PLCG1	0.0218	31	32	combination
_ATP2A3_PRKCA_CALML6_ORAI3	0.00252	31	32	combination
_ATP2A3_PRKCA_CALML6_PLCG1	0.00639	31	32	combination
_ATP2A3_PRKCA_ORAI3_PLCG1	0.0239	31	32	combination
_ATP2A3_CALM3_SLC8A2_PLCE1	0.383	31	32	combination
_ATP2A3_CALM3_SLC8A2_VDAC1	0.0184	31	32	combination
_ATP2A3_CALM3_SLC8A2_RYR2	0.0445	31	32	combination
_ATP2A3_CALM3_SLC8A2_CALM2	0.00166	31	32	combination
_ATP2A3_CALM3_SLC8A2_P2RX1	0.11	31	32	combination
_ATP2A3_CALM3_SLC8A2_PLCD3	0.0618	31	32	combination
_ATP2A3_CALM3_SLC8A2_CALML6	0.066	31	32	combination
_ATP2A3_CALM3_SLC8A2_ORAI3	0.00457	31	32	combination
_ATP2A3_CALM3_SLC8A2_PLCG1	0.372	31	32	combination
_ATP2A3_CALM3_PLCE1_VDAC1	0.0171	31	32	combination
_ATP2A3_CALM3_PLCE1_RYR2	0.0664	31	32	combination
_ATP2A3_CALM3_PLCE1_CALM2	0.00517	31	32	combination
_ATP2A3_CALM3_PLCE1_P2RX1	0.0536	31	32	combination
_ATP2A3_CALM3_PLCE1_PLCD3	0.0171	31	32	combination
_ATP2A3_CALM3_PLCE1_CALML6	0.0677	31	32	combination
_ATP2A3_CALM3_PLCE1_ORAI3	0.0655	31	32	combination
_ATP2A3_CALM3_PLCE1_PLCG1	0.102	31	32	combination
_ATP2A3_CALM3_VDAC1_RYR2	0.0173	31	32	combination
_ATP2A3_CALM3_VDAC1_CALM2	0.0089	31	32	combination
_ATP2A3_CALM3_VDAC1_P2RX1	0.0433	31	32	combination
_ATP2A3_CALM3_VDAC1_PLCD3	0.108	31	32	combination
_ATP2A3_CALM3_VDAC1_CALML6	0.144	31	32	combination
_ATP2A3_CALM3_VDAC1_ORAI3	0.0299	31	32	combination
_ATP2A3_CALM3_VDAC1_PLCG1	0.0477	31	32	combination
_ATP2A3_CALM3_RYR2_CALM2	0.00819	31	32	combination
_ATP2A3_CALM3_RYR2_P2RX1	0.0611	31	32	combination
_ATP2A3_CALM3_RYR2_PLCD3	0.00868	31	32	combination
_ATP2A3_CALM3_RYR2_CALML6	0.028	31	32	combination
_ATP2A3_CALM3_RYR2_ORAI3	0.00219	31	32	combination
_ATP2A3_CALM3_RYR2_PLCG1	0.0662	31	32	combination
_ATP2A3_CALM3_CALM2_P2RX1	0.00517	31	32	combination
_ATP2A3_CALM3_CALM2_PLCD3	0.0115	31	32	combination
_ATP2A3_CALM3_CALM2_CALML6	0.00446	31	32	combination
_ATP2A3_CALM3_CALM2_ORAI3	0.0121	31	32	combination
_ATP2A3_CALM3_CALM2_PLCG1	0.00235	31	32	combination
_ATP2A3_CALM3_P2RX1_PLCD3	0.0433	31	32	combination
_ATP2A3_CALM3_P2RX1_CALML6	0.0682	31	32	combination
_ATP2A3_CALM3_P2RX1_ORAI3	0.031	31	32	combination
_ATP2A3_CALM3_P2RX1_PLCG1	0.00999	31	32	combination
_ATP2A3_CALM3_PLCD3_CALML6	0.139	31	32	combination
_ATP2A3_CALM3_PLCD3_ORAI3	0.0299	31	32	combination
_ATP2A3_CALM3_PLCD3_PLCG1	0.00539	31	32	combination
_ATP2A3_CALM3_CALML6_ORAI3	0.02	31	32	combination
_ATP2A3_CALM3_CALML6_PLCG1	0.109	31	32	combination
_ATP2A3_CALM3_ORAI3_PLCG1	0.0208	31	32	combination
_ATP2A3_SLC8A2_PLCE1_VDAC1	0.383	31	32	combination
_ATP2A3_SLC8A2_PLCE1_RYR2	0.0343	31	32	combination
_ATP2A3_SLC8A2_PLCE1_CALM2	0.0202	31	32	combination
_ATP2A3_SLC8A2_PLCE1_P2RX1	0.371	31	32	combination
_ATP2A3_SLC8A2_PLCE1_PLCD3	0.106	31	32	combination
_ATP2A3_SLC8A2_PLCE1_CALML6	0.069	31	32	combination
_ATP2A3_SLC8A2_PLCE1_ORAI3	0.0658	31	32	combination
_ATP2A3_SLC8A2_PLCE1_PLCG1	0.16	31	32	combination
_ATP2A3_SLC8A2_VDAC1_RYR2	0.0515	31	32	combination
_ATP2A3_SLC8A2_VDAC1_CALM2	0.000875	31	32	combination
_ATP2A3_SLC8A2_VDAC1_P2RX1	0.147	31	32	combination
_ATP2A3_SLC8A2_VDAC1_PLCD3	0.106	31	32	combination
_ATP2A3_SLC8A2_VDAC1_CALML6	0.066	31	32	combination
_ATP2A3_SLC8A2_VDAC1_ORAI3	0.00924	31	32	combination
_ATP2A3_SLC8A2_VDAC1_PLCG1	0.266	31	32	combination
_ATP2A3_SLC8A2_RYR2_CALM2	0.0181	31	32	combination
_ATP2A3_SLC8A2_RYR2_P2RX1	0.0536	31	32	combination
_ATP2A3_SLC8A2_RYR2_PLCD3	0.0515	31	32	combination
_ATP2A3_SLC8A2_RYR2_CALML6	0.0322	31	32	combination
_ATP2A3_SLC8A2_RYR2_ORAI3	0.0828	31	32	combination
_ATP2A3_SLC8A2_RYR2_PLCG1	0.0719	31	32	combination
_ATP2A3_SLC8A2_CALM2_P2RX1	0.00146	31	32	combination
_ATP2A3_SLC8A2_CALM2_PLCD3	0.000875	31	32	combination
_ATP2A3_SLC8A2_CALM2_CALML6	0.000689	31	32	combination
_ATP2A3_SLC8A2_CALM2_ORAI3	0.0161	31	32	combination
_ATP2A3_SLC8A2_CALM2_PLCG1	0.0131	31	32	combination
_ATP2A3_SLC8A2_P2RX1_PLCD3	0.147	31	32	combination
_ATP2A3_SLC8A2_P2RX1_CALML6	0.0635	31	32	combination
_ATP2A3_SLC8A2_P2RX1_ORAI3	0.0156	31	32	combination
_ATP2A3_SLC8A2_P2RX1_PLCG1	0.286	31	32	combination
_ATP2A3_SLC8A2_PLCD3_CALML6	0.066	31	32	combination
_ATP2A3_SLC8A2_PLCD3_ORAI3	0.00457	31	32	combination
_ATP2A3_SLC8A2_PLCD3_PLCG1	0.321	31	32	combination
_ATP2A3_SLC8A2_CALML6_ORAI3	0.0297	31	32	combination
_ATP2A3_SLC8A2_CALML6_PLCG1	0.132	31	32	combination
_ATP2A3_SLC8A2_ORAI3_PLCG1	0.119	31	32	combination
_ATP2A3_PLCE1_VDAC1_RYR2	0.0664	31	32	combination
_ATP2A3_PLCE1_VDAC1_CALM2	0.00517	31	32	combination
_ATP2A3_PLCE1_VDAC1_P2RX1	0.0536	31	32	combination
_ATP2A3_PLCE1_VDAC1_PLCD3	0.0171	31	32	combination
_ATP2A3_PLCE1_VDAC1_CALML6	0.0637	31	32	combination
_ATP2A3_PLCE1_VDAC1_ORAI3	0.0159	31	32	combination
_ATP2A3_PLCE1_VDAC1_PLCG1	0.0846	31	32	combination
_ATP2A3_PLCE1_RYR2_CALM2	0.00947	31	32	combination
_ATP2A3_PLCE1_RYR2_P2RX1	0.16	31	32	combination
_ATP2A3_PLCE1_RYR2_PLCD3	0.0664	31	32	combination
_ATP2A3_PLCE1_RYR2_CALML6	0.035	31	32	combination
_ATP2A3_PLCE1_RYR2_ORAI3	0.0796	31	32	combination
_ATP2A3_PLCE1_RYR2_PLCG1	0.0719	31	32	combination
_ATP2A3_PLCE1_CALM2_P2RX1	0.0171	31	32	combination
_ATP2A3_PLCE1_CALM2_PLCD3	0.0188	31	32	combination
_ATP2A3_PLCE1_CALM2_CALML6	0.0188	31	32	combination
_ATP2A3_PLCE1_CALM2_ORAI3	0.0072	31	32	combination
_ATP2A3_PLCE1_CALM2_PLCG1	0.000875	31	32	combination
_ATP2A3_PLCE1_P2RX1_PLCD3	0.0536	31	32	combination
_ATP2A3_PLCE1_P2RX1_CALML6	0.18	31	32	combination
_ATP2A3_PLCE1_P2RX1_ORAI3	0.0804	31	32	combination
_ATP2A3_PLCE1_P2RX1_PLCG1	0.11	31	32	combination
_ATP2A3_PLCE1_PLCD3_CALML6	0.244	31	32	combination
_ATP2A3_PLCE1_PLCD3_ORAI3	0.0655	31	32	combination
_ATP2A3_PLCE1_PLCD3_PLCG1	0.176	31	32	combination
_ATP2A3_PLCE1_CALML6_ORAI3	0.1	31	32	combination
_ATP2A3_PLCE1_CALML6_PLCG1	0.387	31	32	combination
_ATP2A3_PLCE1_ORAI3_PLCG1	0.0719	31	32	combination
_ATP2A3_VDAC1_RYR2_CALM2	0.00819	31	32	combination
_ATP2A3_VDAC1_RYR2_P2RX1	0.079	31	32	combination
_ATP2A3_VDAC1_RYR2_PLCD3	0.0123	31	32	combination
_ATP2A3_VDAC1_RYR2_CALML6	0.0439	31	32	combination
_ATP2A3_VDAC1_RYR2_ORAI3	0.00482	31	32	combination
_ATP2A3_VDAC1_RYR2_PLCG1	0.0331	31	32	combination
_ATP2A3_VDAC1_CALM2_P2RX1	0.00801	31	32	combination
_ATP2A3_VDAC1_CALM2_PLCD3	0.00115	31	32	combination
_ATP2A3_VDAC1_CALM2_CALML6	0.00446	31	32	combination
_ATP2A3_VDAC1_CALM2_ORAI3	0.0121	31	32	combination
_ATP2A3_VDAC1_CALM2_PLCG1	0.00115	31	32	combination
_ATP2A3_VDAC1_P2RX1_PLCD3	0.0484	31	32	combination
_ATP2A3_VDAC1_P2RX1_CALML6	0.0163	31	32	combination
_ATP2A3_VDAC1_P2RX1_ORAI3	0.0491	31	32	combination
_ATP2A3_VDAC1_P2RX1_PLCG1	0.0595	31	32	combination
_ATP2A3_VDAC1_PLCD3_CALML6	0.0682	31	32	combination
_ATP2A3_VDAC1_PLCD3_ORAI3	0.00571	31	32	combination
_ATP2A3_VDAC1_PLCD3_PLCG1	0.00905	31	32	combination
_ATP2A3_VDAC1_CALML6_ORAI3	0.03	31	32	combination
_ATP2A3_VDAC1_CALML6_PLCG1	0.152	31	32	combination
_ATP2A3_VDAC1_ORAI3_PLCG1	0.0128	31	32	combination
_ATP2A3_RYR2_CALM2_P2RX1	0.00354	31	32	combination
_ATP2A3_RYR2_CALM2_PLCD3	0.00819	31	32	combination
_ATP2A3_RYR2_CALM2_CALML6	0.0165	31	32	combination
_ATP2A3_RYR2_CALM2_ORAI3	0.0057	31	32	combination
_ATP2A3_RYR2_CALM2_PLCG1	0.00947	31	32	combination
_ATP2A3_RYR2_P2RX1_PLCD3	0.079	31	32	combination
_ATP2A3_RYR2_P2RX1_CALML6	0.0376	31	32	combination
_ATP2A3_RYR2_P2RX1_ORAI3	0.0385	31	32	combination
_ATP2A3_RYR2_P2RX1_PLCG1	0.0331	31	32	combination
[truncated: 63,540 more rows]
