# Supplementary material for: MiRNA-Mediated Subpathway Identification and Network Module Analysis to Reveal Prognostic Markers in Human Pancreatic Cancer
Source: Front Genet. 2020 Dec 9;11:606940. doi: 10.3389/fgene.2020.606940 (PMC7756031; doi:10.3389/fgene.2020.606940)
Supplement: Supplementary Table 6 — An exhaustive survival analysis for module M5. [file Table_6.XLSX]

## Sheet: Table S6
Table S6.An exhaustive survival analysis for module M5
OptimalFeatures	Pvalue	NumLowGroup	NumHighGroup	Class
_ITGB4_VCL	0.00131	31	32	combination
Features	Pvalue	NumLowGroup	NumHighGroup	Class
Module M5	0.00711	31	32	module
ITGB4	0.306	31	32	single gene
VCL	0.0463	31	32	single gene
ITGA2	0.654	31	32	single gene
ACTN4	0.335	31	32	single gene
ACTB	0.0182	31	32	single gene
_ITGB4_VCL	0.00131	31	32	combination
_ITGB4_ITGA2	0.179	31	32	combination
_ITGB4_ACTN4	0.053	31	32	combination
_ITGB4_ACTB	0.111	31	32	combination
_VCL_ITGA2	0.0682	31	32	combination
_VCL_ACTN4	0.0899	31	32	combination
_VCL_ACTB	0.114	31	32	combination
_ITGA2_ACTN4	0.505	31	32	combination
_ITGA2_ACTB	0.0659	31	32	combination
_ACTN4_ACTB	0.0645	31	32	combination
_ITGB4_VCL_ITGA2	0.0108	31	32	combination
_ITGB4_VCL_ACTN4	0.0158	31	32	combination
_ITGB4_VCL_ACTB	0.047	31	32	combination
_ITGB4_ITGA2_ACTN4	0.0916	31	32	combination
_ITGB4_ITGA2_ACTB	0.0354	31	32	combination
_ITGB4_ACTN4_ACTB	0.0167	31	32	combination
_VCL_ITGA2_ACTN4	0.077	31	32	combination
_VCL_ITGA2_ACTB	0.0733	31	32	combination
_VCL_ACTN4_ACTB	0.0717	31	32	combination
_ITGA2_ACTN4_ACTB	0.0465	31	32	combination
_ITGB4_VCL_ITGA2_ACTN4	0.0121	31	32	combination
_ITGB4_VCL_ITGA2_ACTB	0.0178	31	32	combination
_ITGB4_VCL_ACTN4_ACTB	0.0273	31	32	combination
_ITGB4_ITGA2_ACTN4_ACTB	0.0455	31	32	combination
_VCL_ITGA2_ACTN4_ACTB	0.0204	31	32	combination
_ITGB4_VCL_ITGA2_ACTN4_ACTB	0.00711	31	32	combination
