# Supplementary material for: MiRNA-Mediated Subpathway Identification and Network Module Analysis to Reveal Prognostic Markers in Human Pancreatic Cancer
Source: Front Genet. 2020 Dec 9;11:606940. doi: 10.3389/fgene.2020.606940 (PMC7756031; doi:10.3389/fgene.2020.606940)
Supplement: Supplementary Table 7 — An exhaustive survival analysis for module M6. [file Table_7.XLSX]

## Sheet: Table S7
Table S7.An exhaustive survival analysis for module M6
OptimalFeatures	Pvalue	NumLowGroup	NumHighGroup	Class
ACTB	0.0182	31	32	single gene
Features	Pvalue	NumLowGroup	NumHighGroup	Class
Module M6	0.0254	31	32	module
DIAPH1	0.69	31	32	single gene
PFN1	0.988	31	32	single gene
ACTB	0.0182	31	32	single gene
_DIAPH1_PFN1	0.653	31	32	combination
_DIAPH1_ACTB	0.0365	31	32	combination
_PFN1_ACTB	0.162	31	32	combination
_DIAPH1_PFN1_ACTB	0.0254	31	32	combination
