# Supplementary material for: MiRNA-Mediated Subpathway Identification and Network Module Analysis to Reveal Prognostic Markers in Human Pancreatic Cancer
Source: Front Genet. 2020 Dec 9;11:606940. doi: 10.3389/fgene.2020.606940 (PMC7756031; doi:10.3389/fgene.2020.606940)
Supplement: Supplementary Table 8 — An exhaustive survival analysis for module M8. [file Table_8.XLSX]

## Sheet: Table S9
Table S9. An exhaustive survival analysis for module M9
OptimalFeature	Pvalue	NumLowGroup	NumHighGroup	Class
_PDGFD_ERBB2	0.00673	31	32	combination
Features	Pvalue	NumLowGroup	NumHighGroup	Class
Module M9	0.0341	31	32	module
PDGFD	0.415	31	32	single gene
EGFR	0.125	31	32	single gene
ERBB2	0.229	31	32	single gene
_PDGFD_EGFR	0.266	31	32	combination
_PDGFD_ERBB2	0.00673	31	32	combination
_EGFR_ERBB2	0.229	31	32	combination
_PDGFD_EGFR_ERBB2	0.0341	31	32	combination
