# Supplementary material for: MiRNA-Mediated Subpathway Identification and Network Module Analysis to Reveal Prognostic Markers in Human Pancreatic Cancer
Source: Front Genet. 2020 Dec 9;11:606940. doi: 10.3389/fgene.2020.606940 (PMC7756031; doi:10.3389/fgene.2020.606940)
Supplement: Supplementary Table 10 — An exhaustive survival analysis for module M10. [file Table_10.XLSX]

## Sheet: Table S10
Table S10. An exhaustive survival analysis for module M10
OptimalFeature	Pvalue	NumLowGroup	NumHighGroup	Class
_FZR1_ANAPC7_PPP3CA_PTTG2_ANAPC10	0.000349	31	32	combination
Features	Pvalue	NumLowGroup	NumHighGroup	Class
Module M10	0.0331	31	32	module
FZR1	0.555	31	32	single gene
ANAPC7	0.376	31	32	single gene
PPP3CA	0.0805	31	32	single gene
BUB1B	0.754	31	32	single gene
CCNB1	0.305	31	32	single gene
CDK1	0.206	31	32	single gene
MAD2L1	0.0203	31	32	single gene
CDC20	0.527	31	32	single gene
PTTG1	0.895	31	32	single gene
CCNB2	0.311	31	32	single gene
PTTG2	0.0721	30	33	single gene
ANAPC10	0.704	31	32	single gene
CCNB3	0.462	31	32	single gene
_FZR1_ANAPC7	0.747	31	32	combination
_FZR1_PPP3CA	0.0164	31	32	combination
_FZR1_BUB1B	0.509	31	32	combination
_FZR1_CCNB1	0.17	31	32	combination
_FZR1_CDK1	0.372	31	32	combination
_FZR1_MAD2L1	0.05	31	32	combination
_FZR1_CDC20	0.283	31	32	combination
_FZR1_PTTG1	0.367	31	32	combination
_FZR1_CCNB2	0.31	31	32	combination
_FZR1_PTTG2	0.128	31	32	combination
_FZR1_ANAPC10	0.419	31	32	combination
_FZR1_CCNB3	0.678	31	32	combination
_ANAPC7_PPP3CA	0.0117	31	32	combination
_ANAPC7_BUB1B	0.716	31	32	combination
_ANAPC7_CCNB1	0.531	31	32	combination
_ANAPC7_CDK1	0.755	31	32	combination
_ANAPC7_MAD2L1	0.11	31	32	combination
_ANAPC7_CDC20	0.333	31	32	combination
_ANAPC7_PTTG1	0.834	31	32	combination
_ANAPC7_CCNB2	0.904	31	32	combination
_ANAPC7_PTTG2	0.011	31	32	combination
_ANAPC7_ANAPC10	0.389	31	32	combination
_ANAPC7_CCNB3	0.331	31	32	combination
_PPP3CA_BUB1B	0.276	31	32	combination
_PPP3CA_CCNB1	0.103	31	32	combination
_PPP3CA_CDK1	0.0487	31	32	combination
_PPP3CA_MAD2L1	0.0451	31	32	combination
_PPP3CA_CDC20	0.154	31	32	combination
_PPP3CA_PTTG1	0.0959	31	32	combination
_PPP3CA_CCNB2	0.0197	31	32	combination
_PPP3CA_PTTG2	0.00193	31	32	combination
_PPP3CA_ANAPC10	0.0447	31	32	combination
_PPP3CA_CCNB3	0.0694	31	32	combination
_BUB1B_CCNB1	0.343	31	32	combination
_BUB1B_CDK1	0.875	31	32	combination
_BUB1B_MAD2L1	0.0925	31	32	combination
_BUB1B_CDC20	0.626	31	32	combination
_BUB1B_PTTG1	0.582	31	32	combination
_BUB1B_CCNB2	0.311	31	32	combination
_BUB1B_PTTG2	0.106	31	32	combination
_BUB1B_ANAPC10	0.213	31	32	combination
_BUB1B_CCNB3	0.333	31	32	combination
_CCNB1_CDK1	0.305	31	32	combination
_CCNB1_MAD2L1	0.126	31	32	combination
_CCNB1_CDC20	0.336	31	32	combination
_CCNB1_PTTG1	0.584	31	32	combination
_CCNB1_CCNB2	0.129	31	32	combination
_CCNB1_PTTG2	0.142	31	32	combination
_CCNB1_ANAPC10	0.343	31	32	combination
_CCNB1_CCNB3	0.305	31	32	combination
_CDK1_MAD2L1	0.0519	31	32	combination
_CDK1_CDC20	0.245	31	32	combination
_CDK1_PTTG1	0.525	31	32	combination
_CDK1_CCNB2	0.311	31	32	combination
_CDK1_PTTG2	0.167	31	32	combination
_CDK1_ANAPC10	0.127	31	32	combination
_CDK1_CCNB3	0.28	31	32	combination
_MAD2L1_CDC20	0.114	31	32	combination
_MAD2L1_PTTG1	0.14	31	32	combination
_MAD2L1_CCNB2	0.0776	31	32	combination
_MAD2L1_PTTG2	0.0435	31	32	combination
_MAD2L1_ANAPC10	0.182	31	32	combination
_MAD2L1_CCNB3	0.0213	31	32	combination
_CDC20_PTTG1	0.418	31	32	combination
_CDC20_CCNB2	0.177	31	32	combination
_CDC20_PTTG2	0.111	31	32	combination
_CDC20_ANAPC10	0.314	31	32	combination
_CDC20_CCNB3	0.451	31	32	combination
_PTTG1_CCNB2	0.51	31	32	combination
_PTTG1_PTTG2	0.443	31	32	combination
_PTTG1_ANAPC10	0.325	31	32	combination
_PTTG1_CCNB3	0.206	31	32	combination
_CCNB2_PTTG2	0.249	31	32	combination
_CCNB2_ANAPC10	0.498	31	32	combination
_CCNB2_CCNB3	0.0986	31	32	combination
_PTTG2_ANAPC10	0.1	31	32	combination
_PTTG2_CCNB3	0.0358	31	32	combination
_ANAPC10_CCNB3	0.445	31	32	combination
_FZR1_ANAPC7_PPP3CA	0.00397	31	32	combination
_FZR1_ANAPC7_BUB1B	0.708	31	32	combination
_FZR1_ANAPC7_CCNB1	0.287	31	32	combination
_FZR1_ANAPC7_CDK1	0.722	31	32	combination
_FZR1_ANAPC7_MAD2L1	0.197	31	32	combination
_FZR1_ANAPC7_CDC20	0.299	31	32	combination
_FZR1_ANAPC7_PTTG1	0.333	31	32	combination
_FZR1_ANAPC7_CCNB2	0.708	31	32	combination
_FZR1_ANAPC7_PTTG2	0.242	31	32	combination
_FZR1_ANAPC7_ANAPC10	0.404	31	32	combination
_FZR1_ANAPC7_CCNB3	0.743	31	32	combination
_FZR1_PPP3CA_BUB1B	0.103	31	32	combination
_FZR1_PPP3CA_CCNB1	0.301	31	32	combination
_FZR1_PPP3CA_CDK1	0.142	31	32	combination
_FZR1_PPP3CA_MAD2L1	0.0308	31	32	combination
_FZR1_PPP3CA_CDC20	0.291	31	32	combination
_FZR1_PPP3CA_PTTG1	0.171	31	32	combination
_FZR1_PPP3CA_CCNB2	0.118	31	32	combination
_FZR1_PPP3CA_PTTG2	0.00348	31	32	combination
_FZR1_PPP3CA_ANAPC10	0.034	31	32	combination
_FZR1_PPP3CA_CCNB3	0.0251	31	32	combination
_FZR1_BUB1B_CCNB1	0.452	31	32	combination
_FZR1_BUB1B_CDK1	0.842	31	32	combination
_FZR1_BUB1B_MAD2L1	0.202	31	32	combination
_FZR1_BUB1B_CDC20	0.31	31	32	combination
_FZR1_BUB1B_PTTG1	0.739	31	32	combination
_FZR1_BUB1B_CCNB2	0.695	31	32	combination
_FZR1_BUB1B_PTTG2	0.0392	31	32	combination
_FZR1_BUB1B_ANAPC10	0.176	31	32	combination
_FZR1_BUB1B_CCNB3	0.153	31	32	combination
_FZR1_CCNB1_CDK1	0.326	31	32	combination
_FZR1_CCNB1_MAD2L1	0.178	31	32	combination
_FZR1_CCNB1_CDC20	0.666	31	32	combination
_FZR1_CCNB1_PTTG1	0.384	31	32	combination
_FZR1_CCNB1_CCNB2	0.646	31	32	combination
_FZR1_CCNB1_PTTG2	0.158	31	32	combination
_FZR1_CCNB1_ANAPC10	0.366	31	32	combination
_FZR1_CCNB1_CCNB3	0.152	31	32	combination
_FZR1_CDK1_MAD2L1	0.166	31	32	combination
_FZR1_CDK1_CDC20	0.415	31	32	combination
_FZR1_CDK1_PTTG1	0.637	31	32	combination
_FZR1_CDK1_CCNB2	0.146	31	32	combination
_FZR1_CDK1_PTTG2	0.0945	31	32	combination
_FZR1_CDK1_ANAPC10	0.286	31	32	combination
_FZR1_CDK1_CCNB3	0.372	31	32	combination
_FZR1_MAD2L1_CDC20	0.333	31	32	combination
_FZR1_MAD2L1_PTTG1	0.157	31	32	combination
_FZR1_MAD2L1_CCNB2	0.05	31	32	combination
_FZR1_MAD2L1_PTTG2	0.0654	31	32	combination
_FZR1_MAD2L1_ANAPC10	0.145	31	32	combination
_FZR1_MAD2L1_CCNB3	0.0269	31	32	combination
_FZR1_CDC20_PTTG1	0.136	31	32	combination
_FZR1_CDC20_CCNB2	0.31	31	32	combination
_FZR1_CDC20_PTTG2	0.111	31	32	combination
_FZR1_CDC20_ANAPC10	0.368	31	32	combination
_FZR1_CDC20_CCNB3	0.337	31	32	combination
_FZR1_PTTG1_CCNB2	0.61	31	32	combination
_FZR1_PTTG1_PTTG2	0.0894	31	32	combination
_FZR1_PTTG1_ANAPC10	0.414	31	32	combination
_FZR1_PTTG1_CCNB3	0.136	31	32	combination
_FZR1_CCNB2_PTTG2	0.111	31	32	combination
_FZR1_CCNB2_ANAPC10	0.352	31	32	combination
_FZR1_CCNB2_CCNB3	0.122	31	32	combination
_FZR1_PTTG2_ANAPC10	0.109	31	32	combination
_FZR1_PTTG2_CCNB3	0.0342	31	32	combination
_FZR1_ANAPC10_CCNB3	0.253	31	32	combination
_ANAPC7_PPP3CA_BUB1B	0.0837	31	32	combination
_ANAPC7_PPP3CA_CCNB1	0.111	31	32	combination
_ANAPC7_PPP3CA_CDK1	0.0289	31	32	combination
_ANAPC7_PPP3CA_MAD2L1	0.0149	31	32	combination
_ANAPC7_PPP3CA_CDC20	0.0613	31	32	combination
_ANAPC7_PPP3CA_PTTG1	0.0249	31	32	combination
_ANAPC7_PPP3CA_CCNB2	0.0385	31	32	combination
_ANAPC7_PPP3CA_PTTG2	0.00303	31	32	combination
_ANAPC7_PPP3CA_ANAPC10	0.189	31	32	combination
_ANAPC7_PPP3CA_CCNB3	0.0146	31	32	combination
_ANAPC7_BUB1B_CCNB1	0.583	31	32	combination
_ANAPC7_BUB1B_CDK1	0.597	31	32	combination
_ANAPC7_BUB1B_MAD2L1	0.386	31	32	combination
_ANAPC7_BUB1B_CDC20	0.828	31	32	combination
_ANAPC7_BUB1B_PTTG1	0.834	31	32	combination
_ANAPC7_BUB1B_CCNB2	0.904	31	32	combination
_ANAPC7_BUB1B_PTTG2	0.182	31	32	combination
_ANAPC7_BUB1B_ANAPC10	0.921	31	32	combination
_ANAPC7_BUB1B_CCNB3	0.548	31	32	combination
_ANAPC7_CCNB1_CDK1	0.305	31	32	combination
_ANAPC7_CCNB1_MAD2L1	0.34	31	32	combination
_ANAPC7_CCNB1_CDC20	0.583	31	32	combination
_ANAPC7_CCNB1_PTTG1	0.258	31	32	combination
_ANAPC7_CCNB1_CCNB2	0.258	31	32	combination
_ANAPC7_CCNB1_PTTG2	0.423	31	32	combination
_ANAPC7_CCNB1_ANAPC10	0.602	31	32	combination
_ANAPC7_CCNB1_CCNB3	0.531	31	32	combination
_ANAPC7_CDK1_MAD2L1	0.409	31	32	combination
_ANAPC7_CDK1_CDC20	0.464	31	32	combination
_ANAPC7_CDK1_PTTG1	0.602	31	32	combination
_ANAPC7_CDK1_CCNB2	0.904	31	32	combination
_ANAPC7_CDK1_PTTG2	0.186	31	32	combination
_ANAPC7_CDK1_ANAPC10	0.675	31	32	combination
_ANAPC7_CDK1_CCNB3	0.236	31	32	combination
_ANAPC7_MAD2L1_CDC20	0.0986	31	32	combination
_ANAPC7_MAD2L1_PTTG1	0.761	31	32	combination
_ANAPC7_MAD2L1_CCNB2	0.191	31	32	combination
_ANAPC7_MAD2L1_PTTG2	0.048	31	32	combination
_ANAPC7_MAD2L1_ANAPC10	0.17	31	32	combination
_ANAPC7_MAD2L1_CCNB3	0.0744	31	32	combination
_ANAPC7_CDC20_PTTG1	0.507	31	32	combination
_ANAPC7_CDC20_CCNB2	0.828	31	32	combination
_ANAPC7_CDC20_PTTG2	0.111	31	32	combination
_ANAPC7_CDC20_ANAPC10	0.964	31	32	combination
_ANAPC7_CDC20_CCNB3	0.486	31	32	combination
_ANAPC7_PTTG1_CCNB2	0.582	31	32	combination
_ANAPC7_PTTG1_PTTG2	0.23	31	32	combination
_ANAPC7_PTTG1_ANAPC10	0.968	31	32	combination
_ANAPC7_PTTG1_CCNB3	0.749	31	32	combination
_ANAPC7_CCNB2_PTTG2	0.385	31	32	combination
_ANAPC7_CCNB2_ANAPC10	0.828	31	32	combination
_ANAPC7_CCNB2_CCNB3	0.781	31	32	combination
_ANAPC7_PTTG2_ANAPC10	0.118	31	32	combination
_ANAPC7_PTTG2_CCNB3	0.0417	31	32	combination
_ANAPC7_ANAPC10_CCNB3	0.476	31	32	combination
_PPP3CA_BUB1B_CCNB1	0.0387	31	32	combination
_PPP3CA_BUB1B_CDK1	0.0887	31	32	combination
_PPP3CA_BUB1B_MAD2L1	0.139	31	32	combination
_PPP3CA_BUB1B_CDC20	0.216	31	32	combination
_PPP3CA_BUB1B_PTTG1	0.0611	31	32	combination
_PPP3CA_BUB1B_CCNB2	0.0613	31	32	combination
_PPP3CA_BUB1B_PTTG2	0.00768	31	32	combination
_PPP3CA_BUB1B_ANAPC10	0.199	31	32	combination
_PPP3CA_BUB1B_CCNB3	0.0725	31	32	combination
_PPP3CA_CCNB1_CDK1	0.0559	31	32	combination
_PPP3CA_CCNB1_MAD2L1	0.0347	31	32	combination
_PPP3CA_CCNB1_CDC20	0.315	31	32	combination
_PPP3CA_CCNB1_PTTG1	0.0965	31	32	combination
_PPP3CA_CCNB1_CCNB2	0.0572	31	32	combination
_PPP3CA_CCNB1_PTTG2	0.0248	31	32	combination
_PPP3CA_CCNB1_ANAPC10	0.0659	31	32	combination
_PPP3CA_CCNB1_CCNB3	0.111	31	32	combination
_PPP3CA_CDK1_MAD2L1	0.0553	31	32	combination
_PPP3CA_CDK1_CDC20	0.216	31	32	combination
_PPP3CA_CDK1_PTTG1	0.0553	31	32	combination
_PPP3CA_CDK1_CCNB2	0.182	31	32	combination
_PPP3CA_CDK1_PTTG2	0.00726	31	32	combination
_PPP3CA_CDK1_ANAPC10	0.0608	31	32	combination
_PPP3CA_CDK1_CCNB3	0.058	31	32	combination
_PPP3CA_MAD2L1_CDC20	0.139	31	32	combination
_PPP3CA_MAD2L1_PTTG1	0.0553	31	32	combination
_PPP3CA_MAD2L1_CCNB2	0.0553	31	32	combination
_PPP3CA_MAD2L1_PTTG2	0.00366	31	32	combination
_PPP3CA_MAD2L1_ANAPC10	0.0799	31	32	combination
_PPP3CA_MAD2L1_CCNB3	0.0186	31	32	combination
_PPP3CA_CDC20_PTTG1	0.062	31	32	combination
_PPP3CA_CDC20_CCNB2	0.216	31	32	combination
_PPP3CA_CDC20_PTTG2	0.0216	31	32	combination
_PPP3CA_CDC20_ANAPC10	0.199	31	32	combination
_PPP3CA_CDC20_CCNB3	0.0782	31	32	combination
_PPP3CA_PTTG1_CCNB2	0.00636	31	32	combination
_PPP3CA_PTTG1_PTTG2	0.0216	31	32	combination
_PPP3CA_PTTG1_ANAPC10	0.0799	31	32	combination
_PPP3CA_PTTG1_CCNB3	0.0613	31	32	combination
_PPP3CA_CCNB2_PTTG2	0.00363	31	32	combination
_PPP3CA_CCNB2_ANAPC10	0.0676	31	32	combination
_PPP3CA_CCNB2_CCNB3	0.0725	31	32	combination
_PPP3CA_PTTG2_ANAPC10	0.00346	31	32	combination
_PPP3CA_PTTG2_CCNB3	0.0137	31	32	combination
_PPP3CA_ANAPC10_CCNB3	0.0316	31	32	combination
_BUB1B_CCNB1_CDK1	0.343	31	32	combination
_BUB1B_CCNB1_MAD2L1	0.14	31	32	combination
_BUB1B_CCNB1_CDC20	0.293	31	32	combination
_BUB1B_CCNB1_PTTG1	0.343	31	32	combination
_BUB1B_CCNB1_CCNB2	0.129	31	32	combination
_BUB1B_CCNB1_PTTG2	0.984	31	32	combination
_BUB1B_CCNB1_ANAPC10	0.343	31	32	combination
_BUB1B_CCNB1_CCNB3	0.343	31	32	combination
_BUB1B_CDK1_MAD2L1	0.196	31	32	combination
_BUB1B_CDK1_CDC20	0.627	31	32	combination
_BUB1B_CDK1_PTTG1	0.632	31	32	combination
_BUB1B_CDK1_CCNB2	0.311	31	32	combination
_BUB1B_CDK1_PTTG2	0.613	31	32	combination
_BUB1B_CDK1_ANAPC10	0.289	31	32	combination
_BUB1B_CDK1_CCNB3	0.149	31	32	combination
_BUB1B_MAD2L1_CDC20	0.325	31	32	combination
_BUB1B_MAD2L1_PTTG1	0.43	31	32	combination
_BUB1B_MAD2L1_CCNB2	0.166	31	32	combination
_BUB1B_MAD2L1_PTTG2	0.494	31	32	combination
_BUB1B_MAD2L1_ANAPC10	0.199	31	32	combination
_BUB1B_MAD2L1_CCNB3	0.159	31	32	combination
_BUB1B_CDC20_PTTG1	0.859	31	32	combination
_BUB1B_CDC20_CCNB2	0.507	31	32	combination
_BUB1B_CDC20_PTTG2	0.349	31	32	combination
_BUB1B_CDC20_ANAPC10	0.314	31	32	combination
_BUB1B_CDC20_CCNB3	0.282	31	32	combination
_BUB1B_PTTG1_CCNB2	0.311	31	32	combination
_BUB1B_PTTG1_PTTG2	0.613	31	32	combination
_BUB1B_PTTG1_ANAPC10	0.646	31	32	combination
_BUB1B_PTTG1_CCNB3	0.293	31	32	combination
_BUB1B_CCNB2_PTTG2	0.469	31	32	combination
_BUB1B_CCNB2_ANAPC10	0.646	31	32	combination
_BUB1B_CCNB2_CCNB3	0.279	31	32	combination
_BUB1B_PTTG2_ANAPC10	0.479	31	32	combination
_BUB1B_PTTG2_CCNB3	0.152	31	32	combination
_BUB1B_ANAPC10_CCNB3	0.324	31	32	combination
_CCNB1_CDK1_MAD2L1	0.317	31	32	combination
_CCNB1_CDK1_CDC20	0.532	31	32	combination
_CCNB1_CDK1_PTTG1	0.343	31	32	combination
_CCNB1_CDK1_CCNB2	0.343	31	32	combination
_CCNB1_CDK1_PTTG2	0.581	31	32	combination
_CCNB1_CDK1_ANAPC10	0.317	31	32	combination
_CCNB1_CDK1_CCNB3	0.305	31	32	combination
_CCNB1_MAD2L1_CDC20	0.245	31	32	combination
_CCNB1_MAD2L1_PTTG1	0.343	31	32	combination
_CCNB1_MAD2L1_CCNB2	0.14	31	32	combination
_CCNB1_MAD2L1_PTTG2	0.0966	31	32	combination
_CCNB1_MAD2L1_ANAPC10	0.299	31	32	combination
_CCNB1_MAD2L1_CCNB3	0.119	31	32	combination
_CCNB1_CDC20_PTTG1	0.637	31	32	combination
_CCNB1_CDC20_CCNB2	0.12	31	32	combination
_CCNB1_CDC20_PTTG2	0.514	31	32	combination
_CCNB1_CDC20_ANAPC10	0.259	31	32	combination
_CCNB1_CDC20_CCNB3	0.282	31	32	combination
_CCNB1_PTTG1_CCNB2	0.129	31	32	combination
_CCNB1_PTTG1_PTTG2	0.881	31	32	combination
_CCNB1_PTTG1_ANAPC10	0.343	31	32	combination
_CCNB1_PTTG1_CCNB3	0.343	31	32	combination
_CCNB1_CCNB2_PTTG2	0.489	31	32	combination
_CCNB1_CCNB2_ANAPC10	0.343	31	32	combination
_CCNB1_CCNB2_CCNB3	0.129	31	32	combination
_CCNB1_PTTG2_ANAPC10	0.635	31	32	combination
_CCNB1_PTTG2_CCNB3	0.136	31	32	combination
_CCNB1_ANAPC10_CCNB3	0.322	31	32	combination
_CDK1_MAD2L1_CDC20	0.249	31	32	combination
_CDK1_MAD2L1_PTTG1	0.244	31	32	combination
_CDK1_MAD2L1_CCNB2	0.0819	31	32	combination
_CDK1_MAD2L1_PTTG2	0.0778	31	32	combination
_CDK1_MAD2L1_ANAPC10	0.182	31	32	combination
_CDK1_MAD2L1_CCNB3	0.0908	31	32	combination
_CDK1_CDC20_PTTG1	0.502	31	32	combination
_CDK1_CDC20_CCNB2	0.229	31	32	combination
_CDK1_CDC20_PTTG2	0.178	31	32	combination
_CDK1_CDC20_ANAPC10	0.498	31	32	combination
_CDK1_CDC20_CCNB3	0.184	31	32	combination
_CDK1_PTTG1_CCNB2	0.311	31	32	combination
_CDK1_PTTG1_PTTG2	0.469	31	32	combination
_CDK1_PTTG1_ANAPC10	0.538	31	32	combination
_CDK1_PTTG1_CCNB3	0.525	31	32	combination
_CDK1_CCNB2_PTTG2	0.469	31	32	combination
_CDK1_CCNB2_ANAPC10	0.488	31	32	combination
_CDK1_CCNB2_CCNB3	0.279	31	32	combination
_CDK1_PTTG2_ANAPC10	0.479	31	32	combination
_CDK1_PTTG2_CCNB3	0.00859	31	32	combination
_CDK1_ANAPC10_CCNB3	0.147	31	32	combination
_MAD2L1_CDC20_PTTG1	0.245	31	32	combination
_MAD2L1_CDC20_CCNB2	0.114	31	32	combination
_MAD2L1_CDC20_PTTG2	0.246	31	32	combination
_MAD2L1_CDC20_ANAPC10	0.416	31	32	combination
_MAD2L1_CDC20_CCNB3	0.114	31	32	combination
_MAD2L1_PTTG1_CCNB2	0.43	31	32	combination
_MAD2L1_PTTG1_PTTG2	0.494	31	32	combination
_MAD2L1_PTTG1_ANAPC10	0.383	31	32	combination
_MAD2L1_PTTG1_CCNB3	0.13	31	32	combination
_MAD2L1_CCNB2_PTTG2	0.178	31	32	combination
_MAD2L1_CCNB2_ANAPC10	0.499	31	32	combination
_MAD2L1_CCNB2_CCNB3	0.0355	31	32	combination
_MAD2L1_PTTG2_ANAPC10	0.2	31	32	combination
_MAD2L1_PTTG2_CCNB3	0.0113	31	32	combination
_MAD2L1_ANAPC10_CCNB3	0.0658	31	32	combination
_CDC20_PTTG1_CCNB2	0.395	31	32	combination
_CDC20_PTTG1_PTTG2	0.246	31	32	combination
_CDC20_PTTG1_ANAPC10	0.314	31	32	combination
_CDC20_PTTG1_CCNB3	0.471	31	32	combination
_CDC20_CCNB2_PTTG2	0.246	31	32	combination
_CDC20_CCNB2_ANAPC10	0.248	31	32	combination
_CDC20_CCNB2_CCNB3	0.36	31	32	combination
_CDC20_PTTG2_ANAPC10	0.272	31	32	combination
_CDC20_PTTG2_CCNB3	0.0359	31	32	combination
_CDC20_ANAPC10_CCNB3	0.289	31	32	combination
_PTTG1_CCNB2_PTTG2	0.469	31	32	combination
_PTTG1_CCNB2_ANAPC10	0.414	31	32	combination
_PTTG1_CCNB2_CCNB3	0.229	31	32	combination
_PTTG1_PTTG2_ANAPC10	0.768	31	32	combination
_PTTG1_PTTG2_CCNB3	0.422	31	32	combination
_PTTG1_ANAPC10_CCNB3	0.125	31	32	combination
_CCNB2_PTTG2_ANAPC10	0.479	31	32	combination
_CCNB2_PTTG2_CCNB3	0.104	31	32	combination
_CCNB2_ANAPC10_CCNB3	0.324	31	32	combination
_PTTG2_ANAPC10_CCNB3	0.187	31	32	combination
_FZR1_ANAPC7_PPP3CA_BUB1B	0.171	31	32	combination
_FZR1_ANAPC7_PPP3CA_CCNB1	0.0458	31	32	combination
_FZR1_ANAPC7_PPP3CA_CDK1	0.0735	31	32	combination
_FZR1_ANAPC7_PPP3CA_MAD2L1	0.0393	31	32	combination
_FZR1_ANAPC7_PPP3CA_CDC20	0.367	31	32	combination
_FZR1_ANAPC7_PPP3CA_PTTG1	0.0292	31	32	combination
_FZR1_ANAPC7_PPP3CA_CCNB2	0.141	31	32	combination
_FZR1_ANAPC7_PPP3CA_PTTG2	0.00296	31	32	combination
_FZR1_ANAPC7_PPP3CA_ANAPC10	0.161	31	32	combination
_FZR1_ANAPC7_PPP3CA_CCNB3	0.0251	31	32	combination
_FZR1_ANAPC7_BUB1B_CCNB1	0.583	31	32	combination
_FZR1_ANAPC7_BUB1B_CDK1	0.461	31	32	combination
_FZR1_ANAPC7_BUB1B_MAD2L1	0.197	31	32	combination
_FZR1_ANAPC7_BUB1B_CDC20	0.409	31	32	combination
_FZR1_ANAPC7_BUB1B_PTTG1	0.695	31	32	combination
_FZR1_ANAPC7_BUB1B_CCNB2	0.708	31	32	combination
_FZR1_ANAPC7_BUB1B_PTTG2	0.11	31	32	combination
_FZR1_ANAPC7_BUB1B_ANAPC10	0.926	31	32	combination
_FZR1_ANAPC7_BUB1B_CCNB3	0.184	31	32	combination
_FZR1_ANAPC7_CCNB1_CDK1	0.979	31	32	combination
_FZR1_ANAPC7_CCNB1_MAD2L1	0.178	31	32	combination
_FZR1_ANAPC7_CCNB1_CDC20	0.334	31	32	combination
_FZR1_ANAPC7_CCNB1_PTTG1	0.535	31	32	combination
_FZR1_ANAPC7_CCNB1_CCNB2	0.298	31	32	combination
_FZR1_ANAPC7_CCNB1_PTTG2	0.117	31	32	combination
_FZR1_ANAPC7_CCNB1_ANAPC10	0.597	31	32	combination
_FZR1_ANAPC7_CCNB1_CCNB3	0.287	31	32	combination
_FZR1_ANAPC7_CDK1_MAD2L1	0.05	31	32	combination
_FZR1_ANAPC7_CDK1_CDC20	0.347	31	32	combination
_FZR1_ANAPC7_CDK1_PTTG1	0.388	31	32	combination
_FZR1_ANAPC7_CDK1_CCNB2	0.695	31	32	combination
_FZR1_ANAPC7_CDK1_PTTG2	0.0945	31	32	combination
_FZR1_ANAPC7_CDK1_ANAPC10	0.901	31	32	combination
_FZR1_ANAPC7_CDK1_CCNB3	0.147	31	32	combination
_FZR1_ANAPC7_MAD2L1_CDC20	0.154	31	32	combination
_FZR1_ANAPC7_MAD2L1_PTTG1	0.519	31	32	combination
_FZR1_ANAPC7_MAD2L1_CCNB2	0.197	31	32	combination
_FZR1_ANAPC7_MAD2L1_PTTG2	0.0418	31	32	combination
_FZR1_ANAPC7_MAD2L1_ANAPC10	0.161	31	32	combination
_FZR1_ANAPC7_MAD2L1_CCNB3	0.045	31	32	combination
_FZR1_ANAPC7_CDC20_PTTG1	0.409	31	32	combination
_FZR1_ANAPC7_CDC20_CCNB2	0.409	31	32	combination
_FZR1_ANAPC7_CDC20_PTTG2	0.111	31	32	combination
_FZR1_ANAPC7_CDC20_ANAPC10	0.473	31	32	combination
_FZR1_ANAPC7_CDC20_CCNB3	0.184	31	32	combination
_FZR1_ANAPC7_PTTG1_CCNB2	0.695	31	32	combination
_FZR1_ANAPC7_PTTG1_PTTG2	0.101	31	32	combination
_FZR1_ANAPC7_PTTG1_ANAPC10	0.664	31	32	combination
_FZR1_ANAPC7_PTTG1_CCNB3	0.282	31	32	combination
_FZR1_ANAPC7_CCNB2_PTTG2	0.111	31	32	combination
_FZR1_ANAPC7_CCNB2_ANAPC10	0.96	31	32	combination
_FZR1_ANAPC7_CCNB2_CCNB3	0.282	31	32	combination
_FZR1_ANAPC7_PTTG2_ANAPC10	0.191	31	32	combination
_FZR1_ANAPC7_PTTG2_CCNB3	0.0746	31	32	combination
_FZR1_ANAPC7_ANAPC10_CCNB3	0.835	31	32	combination
_FZR1_PPP3CA_BUB1B_CCNB1	0.228	31	32	combination
_FZR1_PPP3CA_BUB1B_CDK1	0.288	31	32	combination
_FZR1_PPP3CA_BUB1B_MAD2L1	0.1	31	32	combination
_FZR1_PPP3CA_BUB1B_CDC20	0.232	31	32	combination
_FZR1_PPP3CA_BUB1B_PTTG1	0.102	31	32	combination
_FZR1_PPP3CA_BUB1B_CCNB2	0.216	31	32	combination
_FZR1_PPP3CA_BUB1B_PTTG2	0.0373	31	32	combination
_FZR1_PPP3CA_BUB1B_ANAPC10	0.177	31	32	combination
_FZR1_PPP3CA_BUB1B_CCNB3	0.0671	31	32	combination
_FZR1_PPP3CA_CCNB1_CDK1	0.212	31	32	combination
_FZR1_PPP3CA_CCNB1_MAD2L1	0.0661	31	32	combination
_FZR1_PPP3CA_CCNB1_CDC20	0.219	31	32	combination
_FZR1_PPP3CA_CCNB1_PTTG1	0.0617	31	32	combination
_FZR1_PPP3CA_CCNB1_CCNB2	0.165	31	32	combination
_FZR1_PPP3CA_CCNB1_PTTG2	0.0331	31	32	combination
_FZR1_PPP3CA_CCNB1_ANAPC10	0.0573	31	32	combination
_FZR1_PPP3CA_CCNB1_CCNB3	0.111	31	32	combination
_FZR1_PPP3CA_CDK1_MAD2L1	0.0451	31	32	combination
_FZR1_PPP3CA_CDK1_CDC20	0.243	31	32	combination
_FZR1_PPP3CA_CDK1_PTTG1	0.13	31	32	combination
_FZR1_PPP3CA_CDK1_CCNB2	0.15	31	32	combination
_FZR1_PPP3CA_CDK1_PTTG2	0.0356	31	32	combination
_FZR1_PPP3CA_CDK1_ANAPC10	0.0924	31	32	combination
_FZR1_PPP3CA_CDK1_CCNB3	0.225	31	32	combination
_FZR1_PPP3CA_MAD2L1_CDC20	0.292	31	32	combination
_FZR1_PPP3CA_MAD2L1_PTTG1	0.0372	31	32	combination
_FZR1_PPP3CA_MAD2L1_CCNB2	0.0697	31	32	combination
_FZR1_PPP3CA_MAD2L1_PTTG2	0.0034	31	32	combination
_FZR1_PPP3CA_MAD2L1_ANAPC10	0.0517	31	32	combination
_FZR1_PPP3CA_MAD2L1_CCNB3	0.0522	31	32	combination
_FZR1_PPP3CA_CDC20_PTTG1	0.232	31	32	combination
_FZR1_PPP3CA_CDC20_CCNB2	0.232	31	32	combination
_FZR1_PPP3CA_CDC20_PTTG2	0.0945	31	32	combination
_FZR1_PPP3CA_CDC20_ANAPC10	0.652	31	32	combination
_FZR1_PPP3CA_CDC20_CCNB3	0.29	31	32	combination
_FZR1_PPP3CA_PTTG1_CCNB2	0.112	31	32	combination
_FZR1_PPP3CA_PTTG1_PTTG2	0.0945	31	32	combination
_FZR1_PPP3CA_PTTG1_ANAPC10	0.0799	31	32	combination
_FZR1_PPP3CA_PTTG1_CCNB3	0.351	31	32	combination
_FZR1_PPP3CA_CCNB2_PTTG2	0.0945	31	32	combination
_FZR1_PPP3CA_CCNB2_ANAPC10	0.325	31	32	combination
_FZR1_PPP3CA_CCNB2_CCNB3	0.0656	31	32	combination
_FZR1_PPP3CA_PTTG2_ANAPC10	0.0133	31	32	combination
_FZR1_PPP3CA_PTTG2_CCNB3	0.00348	31	32	combination
_FZR1_PPP3CA_ANAPC10_CCNB3	0.181	31	32	combination
_FZR1_BUB1B_CCNB1_CDK1	0.353	31	32	combination
_FZR1_BUB1B_CCNB1_MAD2L1	0.196	31	32	combination
_FZR1_BUB1B_CCNB1_CDC20	0.406	31	32	combination
_FZR1_BUB1B_CCNB1_PTTG1	0.328	31	32	combination
_FZR1_BUB1B_CCNB1_CCNB2	0.391	31	32	combination
_FZR1_BUB1B_CCNB1_PTTG2	0.357	31	32	combination
_FZR1_BUB1B_CCNB1_ANAPC10	0.366	31	32	combination
_FZR1_BUB1B_CCNB1_CCNB3	0.723	31	32	combination
_FZR1_BUB1B_CDK1_MAD2L1	0.166	31	32	combination
_FZR1_BUB1B_CDK1_CDC20	0.406	31	32	combination
_FZR1_BUB1B_CDK1_PTTG1	0.739	31	32	combination
_FZR1_BUB1B_CDK1_CCNB2	0.829	31	32	combination
_FZR1_BUB1B_CDK1_PTTG2	0.228	31	32	combination
_FZR1_BUB1B_CDK1_ANAPC10	0.347	31	32	combination
_FZR1_BUB1B_CDK1_CCNB3	0.271	31	32	combination
_FZR1_BUB1B_MAD2L1_CDC20	0.114	31	32	combination
_FZR1_BUB1B_MAD2L1_PTTG1	0.221	31	32	combination
_FZR1_BUB1B_MAD2L1_CCNB2	0.0568	31	32	combination
_FZR1_BUB1B_MAD2L1_PTTG2	0.0937	31	32	combination
_FZR1_BUB1B_MAD2L1_ANAPC10	0.404	31	32	combination
_FZR1_BUB1B_MAD2L1_CCNB3	0.05	31	32	combination
_FZR1_BUB1B_CDC20_PTTG1	0.445	31	32	combination
_FZR1_BUB1B_CDC20_CCNB2	0.31	31	32	combination
_FZR1_BUB1B_CDC20_PTTG2	0.0386	31	32	combination
_FZR1_BUB1B_CDC20_ANAPC10	0.461	31	32	combination
_FZR1_BUB1B_CDC20_CCNB3	0.166	31	32	combination
_FZR1_BUB1B_PTTG1_CCNB2	0.61	31	32	combination
_FZR1_BUB1B_PTTG1_PTTG2	0.323	31	32	combination
_FZR1_BUB1B_PTTG1_ANAPC10	0.414	31	32	combination
_FZR1_BUB1B_PTTG1_CCNB3	0.293	31	32	combination
_FZR1_BUB1B_CCNB2_PTTG2	0.167	31	32	combination
_FZR1_BUB1B_CCNB2_ANAPC10	0.43	31	32	combination
_FZR1_BUB1B_CCNB2_CCNB3	0.24	31	32	combination
_FZR1_BUB1B_PTTG2_ANAPC10	0.352	31	32	combination
_FZR1_BUB1B_PTTG2_CCNB3	0.0444	31	32	combination
_FZR1_BUB1B_ANAPC10_CCNB3	0.255	31	32	combination
_FZR1_CCNB1_CDK1_MAD2L1	0.143	31	32	combination
_FZR1_CCNB1_CDK1_CDC20	0.433	31	32	combination
_FZR1_CCNB1_CDK1_PTTG1	0.353	31	32	combination
_FZR1_CCNB1_CDK1_CCNB2	0.353	31	32	combination
_FZR1_CCNB1_CDK1_PTTG2	0.111	31	32	combination
_FZR1_CCNB1_CDK1_ANAPC10	0.317	31	32	combination
_FZR1_CCNB1_CDK1_CCNB3	0.136	31	32	combination
_FZR1_CCNB1_MAD2L1_CDC20	0.448	31	32	combination
_FZR1_CCNB1_MAD2L1_PTTG1	0.14	31	32	combination
_FZR1_CCNB1_MAD2L1_CCNB2	0.138	31	32	combination
_FZR1_CCNB1_MAD2L1_PTTG2	0.0367	31	32	combination
_FZR1_CCNB1_MAD2L1_ANAPC10	0.145	31	32	combination
_FZR1_CCNB1_MAD2L1_CCNB3	0.143	31	32	combination
_FZR1_CCNB1_CDC20_PTTG1	0.367	31	32	combination
_FZR1_CCNB1_CDC20_CCNB2	0.31	31	32	combination
_FZR1_CCNB1_CDC20_PTTG2	0.31	31	32	combination
_FZR1_CCNB1_CDC20_ANAPC10	0.14	31	32	combination
_FZR1_CCNB1_CDC20_CCNB3	0.666	31	32	combination
_FZR1_CCNB1_PTTG1_CCNB2	0.328	31	32	combination
_FZR1_CCNB1_PTTG1_PTTG2	0.327	31	32	combination
_FZR1_CCNB1_PTTG1_ANAPC10	0.343	31	32	combination
_FZR1_CCNB1_PTTG1_CCNB3	0.637	31	32	combination
_FZR1_CCNB1_CCNB2_PTTG2	0.131	31	32	combination
_FZR1_CCNB1_CCNB2_ANAPC10	0.366	31	32	combination
_FZR1_CCNB1_CCNB2_CCNB3	0.0931	31	32	combination
_FZR1_CCNB1_PTTG2_ANAPC10	0.367	31	32	combination
_FZR1_CCNB1_PTTG2_CCNB3	0.158	31	32	combination
_FZR1_CCNB1_ANAPC10_CCNB3	0.366	31	32	combination
_FZR1_CDK1_MAD2L1_CDC20	0.333	31	32	combination
_FZR1_CDK1_MAD2L1_PTTG1	0.145	31	32	combination
_FZR1_CDK1_MAD2L1_CCNB2	0.143	31	32	combination
_FZR1_CDK1_MAD2L1_PTTG2	0.034	31	32	combination
_FZR1_CDK1_MAD2L1_ANAPC10	0.145	31	32	combination
_FZR1_CDK1_MAD2L1_CCNB3	0.166	31	32	combination
_FZR1_CDK1_CDC20_PTTG1	0.312	31	32	combination
_FZR1_CDK1_CDC20_CCNB2	0.17	31	32	combination
_FZR1_CDK1_CDC20_PTTG2	0.134	31	32	combination
_FZR1_CDK1_CDC20_ANAPC10	0.573	31	32	combination
_FZR1_CDK1_CDC20_CCNB3	0.153	31	32	combination
_FZR1_CDK1_PTTG1_CCNB2	0.328	31	32	combination
_FZR1_CDK1_PTTG1_PTTG2	0.604	31	32	combination
_FZR1_CDK1_PTTG1_ANAPC10	0.352	31	32	combination
_FZR1_CDK1_PTTG1_CCNB3	0.312	31	32	combination
_FZR1_CDK1_CCNB2_PTTG2	0.167	31	32	combination
_FZR1_CDK1_CCNB2_ANAPC10	0.352	31	32	combination
_FZR1_CDK1_CCNB2_CCNB3	0.0986	31	32	combination
_FZR1_CDK1_PTTG2_ANAPC10	0.479	31	32	combination
_FZR1_CDK1_PTTG2_CCNB3	0.0361	31	32	combination
_FZR1_CDK1_ANAPC10_CCNB3	0.234	31	32	combination
_FZR1_MAD2L1_CDC20_PTTG1	0.136	31	32	combination
_FZR1_MAD2L1_CDC20_CCNB2	0.114	31	32	combination
_FZR1_MAD2L1_CDC20_PTTG2	0.114	31	32	combination
_FZR1_MAD2L1_CDC20_ANAPC10	0.252	31	32	combination
_FZR1_MAD2L1_CDC20_CCNB3	0.138	31	32	combination
_FZR1_MAD2L1_PTTG1_CCNB2	0.0488	31	32	combination
_FZR1_MAD2L1_PTTG1_PTTG2	0.329	31	32	combination
_FZR1_MAD2L1_PTTG1_ANAPC10	0.347	31	32	combination
_FZR1_MAD2L1_PTTG1_CCNB3	0.0423	31	32	combination
_FZR1_MAD2L1_CCNB2_PTTG2	0.102	31	32	combination
_FZR1_MAD2L1_CCNB2_ANAPC10	0.145	31	32	combination
_FZR1_MAD2L1_CCNB2_CCNB3	0.05	31	32	combination
_FZR1_MAD2L1_PTTG2_ANAPC10	0.255	31	32	combination
_FZR1_MAD2L1_PTTG2_CCNB3	0.0066	31	32	combination
_FZR1_MAD2L1_ANAPC10_CCNB3	0.43	31	32	combination
_FZR1_CDC20_PTTG1_CCNB2	0.232	31	32	combination
_FZR1_CDC20_PTTG1_PTTG2	0.343	31	32	combination
_FZR1_CDC20_PTTG1_ANAPC10	0.314	31	32	combination
_FZR1_CDC20_PTTG1_CCNB3	0.31	31	32	combination
_FZR1_CDC20_CCNB2_PTTG2	0.126	31	32	combination
_FZR1_CDC20_CCNB2_ANAPC10	0.359	31	32	combination
_FZR1_CDC20_CCNB2_CCNB3	0.31	31	32	combination
_FZR1_CDC20_PTTG2_ANAPC10	0.111	31	32	combination
_FZR1_CDC20_PTTG2_CCNB3	0.0359	31	32	combination
_FZR1_CDC20_ANAPC10_CCNB3	0.292	31	32	combination
_FZR1_PTTG1_CCNB2_PTTG2	0.371	31	32	combination
_FZR1_PTTG1_CCNB2_ANAPC10	0.414	31	32	combination
_FZR1_PTTG1_CCNB2_CCNB3	0.215	31	32	combination
_FZR1_PTTG1_PTTG2_ANAPC10	0.613	31	32	combination
_FZR1_PTTG1_PTTG2_CCNB3	0.0714	31	32	combination
_FZR1_PTTG1_ANAPC10_CCNB3	0.278	31	32	combination
_FZR1_CCNB2_PTTG2_ANAPC10	0.114	31	32	combination
_FZR1_CCNB2_PTTG2_CCNB3	0.065	31	32	combination
_FZR1_CCNB2_ANAPC10_CCNB3	0.542	31	32	combination
_FZR1_PTTG2_ANAPC10_CCNB3	0.084	31	32	combination
_ANAPC7_PPP3CA_BUB1B_CCNB1	0.0118	31	32	combination
_ANAPC7_PPP3CA_BUB1B_CDK1	0.0294	31	32	combination
_ANAPC7_PPP3CA_BUB1B_MAD2L1	0.0146	31	32	combination
_ANAPC7_PPP3CA_BUB1B_CDC20	0.0278	31	32	combination
_ANAPC7_PPP3CA_BUB1B_PTTG1	0.0116	31	32	combination
_ANAPC7_PPP3CA_BUB1B_CCNB2	0.0553	31	32	combination
_ANAPC7_PPP3CA_BUB1B_PTTG2	0.00768	31	32	combination
_ANAPC7_PPP3CA_BUB1B_ANAPC10	0.0737	31	32	combination
_ANAPC7_PPP3CA_BUB1B_CCNB3	0.0725	31	32	combination
_ANAPC7_PPP3CA_CCNB1_CDK1	0.114	31	32	combination
_ANAPC7_PPP3CA_CCNB1_MAD2L1	0.0468	31	32	combination
_ANAPC7_PPP3CA_CCNB1_CDC20	0.112	31	32	combination
_ANAPC7_PPP3CA_CCNB1_PTTG1	0.0386	31	32	combination
_ANAPC7_PPP3CA_CCNB1_CCNB2	0.00867	31	32	combination
_ANAPC7_PPP3CA_CCNB1_PTTG2	0.00321	31	32	combination
_ANAPC7_PPP3CA_CCNB1_ANAPC10	0.0924	31	32	combination
_ANAPC7_PPP3CA_CCNB1_CCNB3	0.111	31	32	combination
_ANAPC7_PPP3CA_CDK1_MAD2L1	0.073	31	32	combination
_ANAPC7_PPP3CA_CDK1_CDC20	0.0722	31	32	combination
_ANAPC7_PPP3CA_CDK1_PTTG1	0.0342	31	32	combination
_ANAPC7_PPP3CA_CDK1_CCNB2	0.0642	31	32	combination
_ANAPC7_PPP3CA_CDK1_PTTG2	0.00726	31	32	combination
_ANAPC7_PPP3CA_CDK1_ANAPC10	0.0951	31	32	combination
_ANAPC7_PPP3CA_CDK1_CCNB3	0.035	31	32	combination
_ANAPC7_PPP3CA_MAD2L1_CDC20	0.0198	31	32	combination
_ANAPC7_PPP3CA_MAD2L1_PTTG1	0.0257	31	32	combination
_ANAPC7_PPP3CA_MAD2L1_CCNB2	0.0166	31	32	combination
_ANAPC7_PPP3CA_MAD2L1_PTTG2	0.00113	31	32	combination
_ANAPC7_PPP3CA_MAD2L1_ANAPC10	0.0901	31	32	combination
_ANAPC7_PPP3CA_MAD2L1_CCNB3	0.0326	31	32	combination
_ANAPC7_PPP3CA_CDC20_PTTG1	0.153	31	32	combination
_ANAPC7_PPP3CA_CDC20_CCNB2	0.0613	31	32	combination
_ANAPC7_PPP3CA_CDC20_PTTG2	0.00768	31	32	combination
_ANAPC7_PPP3CA_CDC20_ANAPC10	0.151	31	32	combination
_ANAPC7_PPP3CA_CDC20_CCNB3	0.112	31	32	combination
_ANAPC7_PPP3CA_PTTG1_CCNB2	0.00981	31	32	combination
_ANAPC7_PPP3CA_PTTG1_PTTG2	0.00363	31	32	combination
_ANAPC7_PPP3CA_PTTG1_ANAPC10	0.0676	31	32	combination
_ANAPC7_PPP3CA_PTTG1_CCNB3	0.0725	31	32	combination
_ANAPC7_PPP3CA_CCNB2_PTTG2	0.00768	31	32	combination
_ANAPC7_PPP3CA_CCNB2_ANAPC10	0.146	31	32	combination
_ANAPC7_PPP3CA_CCNB2_CCNB3	0.0725	31	32	combination
_ANAPC7_PPP3CA_PTTG2_ANAPC10	0.00346	31	32	combination
_ANAPC7_PPP3CA_PTTG2_CCNB3	0.00341	31	32	combination
_ANAPC7_PPP3CA_ANAPC10_CCNB3	0.147	31	32	combination
_ANAPC7_BUB1B_CCNB1_CDK1	0.307	31	32	combination
_ANAPC7_BUB1B_CCNB1_MAD2L1	0.34	31	32	combination
_ANAPC7_BUB1B_CCNB1_CDC20	0.464	31	32	combination
_ANAPC7_BUB1B_CCNB1_PTTG1	0.631	31	32	combination
_ANAPC7_BUB1B_CCNB1_CCNB2	0.298	31	32	combination
_ANAPC7_BUB1B_CCNB1_PTTG2	0.507	31	32	combination
_ANAPC7_BUB1B_CCNB1_ANAPC10	0.343	31	32	combination
_ANAPC7_BUB1B_CCNB1_CCNB3	0.583	31	32	combination
_ANAPC7_BUB1B_CDK1_MAD2L1	0.708	31	32	combination
_ANAPC7_BUB1B_CDK1_CDC20	0.815	31	32	combination
_ANAPC7_BUB1B_CDK1_PTTG1	0.602	31	32	combination
_ANAPC7_BUB1B_CDK1_CCNB2	0.665	31	32	combination
_ANAPC7_BUB1B_CDK1_PTTG2	0.469	31	32	combination
_ANAPC7_BUB1B_CDK1_ANAPC10	0.898	31	32	combination
_ANAPC7_BUB1B_CDK1_CCNB3	0.486	31	32	combination
_ANAPC7_BUB1B_MAD2L1_CDC20	0.325	31	32	combination
_ANAPC7_BUB1B_MAD2L1_PTTG1	0.388	31	32	combination
_ANAPC7_BUB1B_MAD2L1_CCNB2	0.774	31	32	combination
_ANAPC7_BUB1B_MAD2L1_PTTG2	0.178	31	32	combination
_ANAPC7_BUB1B_MAD2L1_ANAPC10	0.222	31	32	combination
_ANAPC7_BUB1B_MAD2L1_CCNB3	0.084	31	32	combination
_ANAPC7_BUB1B_CDC20_PTTG1	0.507	31	32	combination
_ANAPC7_BUB1B_CDC20_CCNB2	0.815	31	32	combination
_ANAPC7_BUB1B_CDC20_PTTG2	0.329	31	32	combination
_ANAPC7_BUB1B_CDC20_ANAPC10	0.984	31	32	combination
_ANAPC7_BUB1B_CDC20_CCNB3	0.282	31	32	combination
_ANAPC7_BUB1B_PTTG1_CCNB2	0.582	31	32	combination
_ANAPC7_BUB1B_PTTG1_PTTG2	0.469	31	32	combination
_ANAPC7_BUB1B_PTTG1_ANAPC10	0.948	31	32	combination
_ANAPC7_BUB1B_PTTG1_CCNB3	0.611	31	32	combination
_ANAPC7_BUB1B_CCNB2_PTTG2	0.356	31	32	combination
_ANAPC7_BUB1B_CCNB2_ANAPC10	0.882	31	32	combination
_ANAPC7_BUB1B_CCNB2_CCNB3	0.904	31	32	combination
_ANAPC7_BUB1B_PTTG2_ANAPC10	0.451	31	32	combination
_ANAPC7_BUB1B_PTTG2_CCNB3	0.146	31	32	combination
_ANAPC7_BUB1B_ANAPC10_CCNB3	0.588	31	32	combination
_ANAPC7_CCNB1_CDK1_MAD2L1	0.317	31	32	combination
_ANAPC7_CCNB1_CDK1_CDC20	0.71	31	32	combination
_ANAPC7_CCNB1_CDK1_PTTG1	0.343	31	32	combination
_ANAPC7_CCNB1_CDK1_CCNB2	0.106	31	32	combination
_ANAPC7_CCNB1_CDK1_PTTG2	0.441	31	32	combination
_ANAPC7_CCNB1_CDK1_ANAPC10	0.317	31	32	combination
_ANAPC7_CCNB1_CDK1_CCNB3	0.653	31	32	combination
_ANAPC7_CCNB1_MAD2L1_CDC20	0.242	31	32	combination
_ANAPC7_CCNB1_MAD2L1_PTTG1	0.343	31	32	combination
_ANAPC7_CCNB1_MAD2L1_CCNB2	0.127	31	32	combination
_ANAPC7_CCNB1_MAD2L1_PTTG2	0.0681	31	32	combination
_ANAPC7_CCNB1_MAD2L1_ANAPC10	0.282	31	32	combination
_ANAPC7_CCNB1_MAD2L1_CCNB3	0.131	31	32	combination
_ANAPC7_CCNB1_CDC20_PTTG1	0.412	31	32	combination
_ANAPC7_CCNB1_CDC20_CCNB2	0.464	31	32	combination
_ANAPC7_CCNB1_CDC20_PTTG2	0.489	31	32	combination
_ANAPC7_CCNB1_CDC20_ANAPC10	0.455	31	32	combination
_ANAPC7_CCNB1_CDC20_CCNB3	0.282	31	32	combination
_ANAPC7_CCNB1_PTTG1_CCNB2	0.258	31	32	combination
_ANAPC7_CCNB1_PTTG1_PTTG2	0.469	31	32	combination
_ANAPC7_CCNB1_PTTG1_ANAPC10	0.343	31	32	combination
_ANAPC7_CCNB1_PTTG1_CCNB3	0.258	31	32	combination
_ANAPC7_CCNB1_CCNB2_PTTG2	0.507	31	32	combination
_ANAPC7_CCNB1_CCNB2_ANAPC10	0.343	31	32	combination
_ANAPC7_CCNB1_CCNB2_CCNB3	0.583	31	32	combination
_ANAPC7_CCNB1_PTTG2_ANAPC10	0.984	31	32	combination
_ANAPC7_CCNB1_PTTG2_CCNB3	0.136	31	32	combination
_ANAPC7_CCNB1_ANAPC10_CCNB3	0.343	31	32	combination
_ANAPC7_CDK1_MAD2L1_CDC20	0.3	31	32	combination
_ANAPC7_CDK1_MAD2L1_PTTG1	0.761	31	32	combination
_ANAPC7_CDK1_MAD2L1_CCNB2	0.28	31	32	combination
_ANAPC7_CDK1_MAD2L1_PTTG2	0.153	31	32	combination
_ANAPC7_CDK1_MAD2L1_ANAPC10	0.182	31	32	combination
_ANAPC7_CDK1_MAD2L1_CCNB3	0.314	31	32	combination
_ANAPC7_CDK1_CDC20_PTTG1	0.507	31	32	combination
_ANAPC7_CDK1_CDC20_CCNB2	0.815	31	32	combination
_ANAPC7_CDK1_CDC20_PTTG2	0.178	31	32	combination
_ANAPC7_CDK1_CDC20_ANAPC10	0.882	31	32	combination
_ANAPC7_CDK1_CDC20_CCNB3	0.36	31	32	combination
_ANAPC7_CDK1_PTTG1_CCNB2	0.602	31	32	combination
_ANAPC7_CDK1_PTTG1_PTTG2	0.469	31	32	combination
_ANAPC7_CDK1_PTTG1_ANAPC10	0.98	31	32	combination
_ANAPC7_CDK1_PTTG1_CCNB3	0.582	31	32	combination
_ANAPC7_CDK1_CCNB2_PTTG2	0.469	31	32	combination
_ANAPC7_CDK1_CCNB2_ANAPC10	0.875	31	32	combination
_ANAPC7_CDK1_CCNB2_CCNB3	0.555	31	32	combination
_ANAPC7_CDK1_PTTG2_ANAPC10	0.377	31	32	combination
_ANAPC7_CDK1_PTTG2_CCNB3	0.0362	31	32	combination
_ANAPC7_CDK1_ANAPC10_CCNB3	0.147	31	32	combination
_ANAPC7_MAD2L1_CDC20_PTTG1	0.1	31	32	combination
_ANAPC7_MAD2L1_CDC20_CCNB2	0.242	31	32	combination
_ANAPC7_MAD2L1_CDC20_PTTG2	0.246	31	32	combination
_ANAPC7_MAD2L1_CDC20_ANAPC10	0.763	31	32	combination
_ANAPC7_MAD2L1_CDC20_CCNB3	0.114	31	32	combination
_ANAPC7_MAD2L1_PTTG1_CCNB2	0.388	31	32	combination
_ANAPC7_MAD2L1_PTTG1_PTTG2	0.246	31	32	combination
_ANAPC7_MAD2L1_PTTG1_ANAPC10	0.383	31	32	combination
_ANAPC7_MAD2L1_PTTG1_CCNB3	0.0802	31	32	combination
_ANAPC7_MAD2L1_CCNB2_PTTG2	0.178	31	32	combination
_ANAPC7_MAD2L1_CCNB2_ANAPC10	0.199	31	32	combination
_ANAPC7_MAD2L1_CCNB2_CCNB3	0.136	31	32	combination
_ANAPC7_MAD2L1_PTTG2_ANAPC10	0.24	31	32	combination
_ANAPC7_MAD2L1_PTTG2_CCNB3	0.0334	31	32	combination
_ANAPC7_MAD2L1_ANAPC10_CCNB3	0.12	31	32	combination
_ANAPC7_CDC20_PTTG1_CCNB2	0.507	31	32	combination
_ANAPC7_CDC20_PTTG1_PTTG2	0.469	31	32	combination
_ANAPC7_CDC20_PTTG1_ANAPC10	0.894	31	32	combination
_ANAPC7_CDC20_PTTG1_CCNB3	0.548	31	32	combination
_ANAPC7_CDC20_CCNB2_PTTG2	0.246	31	32	combination
_ANAPC7_CDC20_CCNB2_ANAPC10	0.803	31	32	combination
_ANAPC7_CDC20_CCNB2_CCNB3	0.36	31	32	combination
_ANAPC7_CDC20_PTTG2_ANAPC10	0.272	31	32	combination
_ANAPC7_CDC20_PTTG2_CCNB3	0.0669	31	32	combination
_ANAPC7_CDC20_ANAPC10_CCNB3	0.579	31	32	combination
_ANAPC7_PTTG1_CCNB2_PTTG2	0.469	31	32	combination
_ANAPC7_PTTG1_CCNB2_ANAPC10	0.801	31	32	combination
_ANAPC7_PTTG1_CCNB2_CCNB3	0.511	31	32	combination
_ANAPC7_PTTG1_PTTG2_ANAPC10	0.613	31	32	combination
_ANAPC7_PTTG1_PTTG2_CCNB3	0.329	31	32	combination
_ANAPC7_PTTG1_ANAPC10_CCNB3	0.538	31	32	combination
_ANAPC7_CCNB2_PTTG2_ANAPC10	0.813	31	32	combination
_ANAPC7_CCNB2_PTTG2_CCNB3	0.185	31	32	combination
_ANAPC7_CCNB2_ANAPC10_CCNB3	0.91	31	32	combination
_ANAPC7_PTTG2_ANAPC10_CCNB3	0.217	31	32	combination
_PPP3CA_BUB1B_CCNB1_CDK1	0.0347	31	32	combination
_PPP3CA_BUB1B_CCNB1_MAD2L1	0.0347	31	32	combination
_PPP3CA_BUB1B_CCNB1_CDC20	0.0676	31	32	combination
_PPP3CA_BUB1B_CCNB1_PTTG1	0.0207	31	32	combination
_PPP3CA_BUB1B_CCNB1_CCNB2	0.0112	31	32	combination
_PPP3CA_BUB1B_CCNB1_PTTG2	0.00656	31	32	combination
_PPP3CA_BUB1B_CCNB1_ANAPC10	0.0727	31	32	combination
_PPP3CA_BUB1B_CCNB1_CCNB3	0.0793	31	32	combination
_PPP3CA_BUB1B_CDK1_MAD2L1	0.0757	31	32	combination
_PPP3CA_BUB1B_CDK1_CDC20	0.0941	31	32	combination
_PPP3CA_BUB1B_CDK1_PTTG1	0.0757	31	32	combination
_PPP3CA_BUB1B_CDK1_CCNB2	0.0757	31	32	combination
_PPP3CA_BUB1B_CDK1_PTTG2	0.00768	31	32	combination
_PPP3CA_BUB1B_CDK1_ANAPC10	0.0994	31	32	combination
_PPP3CA_BUB1B_CDK1_CCNB3	0.205	31	32	combination
_PPP3CA_BUB1B_MAD2L1_CDC20	0.0757	31	32	combination
_PPP3CA_BUB1B_MAD2L1_PTTG1	0.0757	31	32	combination
_PPP3CA_BUB1B_MAD2L1_CCNB2	0.0757	31	32	combination
_PPP3CA_BUB1B_MAD2L1_PTTG2	0.00226	31	32	combination
_PPP3CA_BUB1B_MAD2L1_ANAPC10	0.0172	31	32	combination
_PPP3CA_BUB1B_MAD2L1_CCNB3	0.139	31	32	combination
_PPP3CA_BUB1B_CDC20_PTTG1	0.0232	31	32	combination
_PPP3CA_BUB1B_CDC20_CCNB2	0.0676	31	32	combination
_PPP3CA_BUB1B_CDC20_PTTG2	0.0216	31	32	combination
_PPP3CA_BUB1B_CDC20_ANAPC10	0.0727	31	32	combination
_PPP3CA_BUB1B_CDC20_CCNB3	0.0722	31	32	combination
_PPP3CA_BUB1B_PTTG1_CCNB2	0.00981	31	32	combination
_PPP3CA_BUB1B_PTTG1_PTTG2	0.0216	31	32	combination
_PPP3CA_BUB1B_PTTG1_ANAPC10	0.0994	31	32	combination
_PPP3CA_BUB1B_PTTG1_CCNB3	0.0611	31	32	combination
_PPP3CA_BUB1B_CCNB2_PTTG2	0.0216	31	32	combination
_PPP3CA_BUB1B_CCNB2_ANAPC10	0.0727	31	32	combination
_PPP3CA_BUB1B_CCNB2_CCNB3	0.144	31	32	combination
_PPP3CA_BUB1B_PTTG2_ANAPC10	0.117	31	32	combination
_PPP3CA_BUB1B_PTTG2_CCNB3	0.0191	31	32	combination
_PPP3CA_BUB1B_ANAPC10_CCNB3	0.0608	31	32	combination
_PPP3CA_CCNB1_CDK1_MAD2L1	0.0366	31	32	combination
_PPP3CA_CCNB1_CDK1_CDC20	0.0884	31	32	combination
_PPP3CA_CCNB1_CDK1_PTTG1	0.0346	31	32	combination
_PPP3CA_CCNB1_CDK1_CCNB2	0.0207	31	32	combination
_PPP3CA_CCNB1_CDK1_PTTG2	0.002	31	32	combination
_PPP3CA_CCNB1_CDK1_ANAPC10	0.0994	31	32	combination
_PPP3CA_CCNB1_CDK1_CCNB3	0.0559	31	32	combination
_PPP3CA_CCNB1_MAD2L1_CDC20	0.103	31	32	combination
_PPP3CA_CCNB1_MAD2L1_PTTG1	0.0207	31	32	combination
_PPP3CA_CCNB1_MAD2L1_CCNB2	0.00739	31	32	combination
_PPP3CA_CCNB1_MAD2L1_PTTG2	0.000517	31	32	combination
_PPP3CA_CCNB1_MAD2L1_ANAPC10	0.0659	31	32	combination
_PPP3CA_CCNB1_MAD2L1_CCNB3	0.0522	31	32	combination
_PPP3CA_CCNB1_CDC20_PTTG1	0.0572	31	32	combination
_PPP3CA_CCNB1_CDC20_CCNB2	0.0676	31	32	combination
_PPP3CA_CCNB1_CDC20_PTTG2	0.0817	31	32	combination
_PPP3CA_CCNB1_CDC20_ANAPC10	0.0331	31	32	combination
_PPP3CA_CCNB1_CDC20_CCNB3	0.315	31	32	combination
_PPP3CA_CCNB1_PTTG1_CCNB2	0.0572	31	32	combination
_PPP3CA_CCNB1_PTTG1_PTTG2	0.00656	31	32	combination
_PPP3CA_CCNB1_PTTG1_ANAPC10	0.0296	31	32	combination
_PPP3CA_CCNB1_PTTG1_CCNB3	0.0617	31	32	combination
_PPP3CA_CCNB1_CCNB2_PTTG2	0.013	31	32	combination
_PPP3CA_CCNB1_CCNB2_ANAPC10	0.0296	31	32	combination
_PPP3CA_CCNB1_CCNB2_CCNB3	0.0416	31	32	combination
_PPP3CA_CCNB1_PTTG2_ANAPC10	0.00625	31	32	combination
_PPP3CA_CCNB1_PTTG2_CCNB3	0.022	31	32	combination
_PPP3CA_CCNB1_ANAPC10_CCNB3	0.0775	31	32	combination
_PPP3CA_CDK1_MAD2L1_CDC20	0.0757	31	32	combination
_PPP3CA_CDK1_MAD2L1_PTTG1	0.0205	31	32	combination
_PPP3CA_CDK1_MAD2L1_CCNB2	0.0757	31	32	combination
_PPP3CA_CDK1_MAD2L1_PTTG2	0.00477	31	32	combination
_PPP3CA_CDK1_MAD2L1_ANAPC10	0.0172	31	32	combination
_PPP3CA_CDK1_MAD2L1_CCNB3	0.139	31	32	combination
_PPP3CA_CDK1_CDC20_PTTG1	0.0561	31	32	combination
_PPP3CA_CDK1_CDC20_CCNB2	0.0613	31	32	combination
_PPP3CA_CDK1_CDC20_PTTG2	0.0216	31	32	combination
_PPP3CA_CDK1_CDC20_ANAPC10	0.0907	31	32	combination
_PPP3CA_CDK1_CDC20_CCNB3	0.205	31	32	combination
_PPP3CA_CDK1_PTTG1_CCNB2	0.0183	31	32	combination
_PPP3CA_CDK1_PTTG1_PTTG2	0.0945	31	32	combination
_PPP3CA_CDK1_PTTG1_ANAPC10	0.0739	31	32	combination
_PPP3CA_CDK1_PTTG1_CCNB3	0.0553	31	32	combination
_PPP3CA_CDK1_CCNB2_PTTG2	0.00768	31	32	combination
_PPP3CA_CDK1_CCNB2_ANAPC10	0.0659	31	32	combination
_PPP3CA_CDK1_CCNB2_CCNB3	0.182	31	32	combination
_PPP3CA_CDK1_PTTG2_ANAPC10	0.0344	31	32	combination
_PPP3CA_CDK1_PTTG2_CCNB3	0.022	31	32	combination
_PPP3CA_CDK1_ANAPC10_CCNB3	0.0608	31	32	combination
_PPP3CA_MAD2L1_CDC20_PTTG1	0.0207	31	32	combination
_PPP3CA_MAD2L1_CDC20_CCNB2	0.0941	31	32	combination
_PPP3CA_MAD2L1_CDC20_PTTG2	0.0108	31	32	combination
_PPP3CA_MAD2L1_CDC20_ANAPC10	0.0907	31	32	combination
_PPP3CA_MAD2L1_CDC20_CCNB3	0.139	31	32	combination
_PPP3CA_MAD2L1_PTTG1_CCNB2	0.0102	31	32	combination
_PPP3CA_MAD2L1_PTTG1_PTTG2	0.00226	31	32	combination
_PPP3CA_MAD2L1_PTTG1_ANAPC10	0.0172	31	32	combination
_PPP3CA_MAD2L1_PTTG1_CCNB3	0.0553	31	32	combination
_PPP3CA_MAD2L1_CCNB2_PTTG2	0.00226	31	32	combination
_PPP3CA_MAD2L1_CCNB2_ANAPC10	0.0659	31	32	combination
_PPP3CA_MAD2L1_CCNB2_CCNB3	0.139	31	32	combination
_PPP3CA_MAD2L1_PTTG2_ANAPC10	0.0344	31	32	combination
_PPP3CA_MAD2L1_PTTG2_CCNB3	0.00366	31	32	combination
_PPP3CA_MAD2L1_ANAPC10_CCNB3	0.0608	31	32	combination
_PPP3CA_CDC20_PTTG1_CCNB2	0.062	31	32	combination
_PPP3CA_CDC20_PTTG1_PTTG2	0.0945	31	32	combination
_PPP3CA_CDC20_PTTG1_ANAPC10	0.0992	31	32	combination
_PPP3CA_CDC20_PTTG1_CCNB3	0.095	31	32	combination
_PPP3CA_CDC20_CCNB2_PTTG2	0.0216	31	32	combination
_PPP3CA_CDC20_CCNB2_ANAPC10	0.162	31	32	combination
_PPP3CA_CDC20_CCNB2_CCNB3	0.216	31	32	combination
_PPP3CA_CDC20_PTTG2_ANAPC10	0.0317	31	32	combination
_PPP3CA_CDC20_PTTG2_CCNB3	0.0191	31	32	combination
_PPP3CA_CDC20_ANAPC10_CCNB3	0.199	31	32	combination
_PPP3CA_PTTG1_CCNB2_PTTG2	0.0216	31	32	combination
_PPP3CA_PTTG1_CCNB2_ANAPC10	0.0727	31	32	combination
_PPP3CA_PTTG1_CCNB2_CCNB3	0.014	31	32	combination
_PPP3CA_PTTG1_PTTG2_ANAPC10	0.0317	31	32	combination
_PPP3CA_PTTG1_PTTG2_CCNB3	0.00308	31	32	combination
_PPP3CA_PTTG1_ANAPC10_CCNB3	0.134	31	32	combination
_PPP3CA_CCNB2_PTTG2_ANAPC10	0.0066	31	32	combination
_PPP3CA_CCNB2_PTTG2_CCNB3	0.0191	31	32	combination
_PPP3CA_CCNB2_ANAPC10_CCNB3	0.0676	31	32	combination
_PPP3CA_PTTG2_ANAPC10_CCNB3	0.0115	31	32	combination
_BUB1B_CCNB1_CDK1_MAD2L1	0.366	31	32	combination
_BUB1B_CCNB1_CDK1_CDC20	0.229	31	32	combination
_BUB1B_CCNB1_CDK1_PTTG1	0.343	31	32	combination
_BUB1B_CCNB1_CDK1_CCNB2	0.129	31	32	combination
_BUB1B_CCNB1_CDK1_PTTG2	0.929	31	32	combination
_BUB1B_CCNB1_CDK1_ANAPC10	0.343	31	32	combination
_BUB1B_CCNB1_CDK1_CCNB3	0.343	31	32	combination
_BUB1B_CCNB1_MAD2L1_CDC20	0.245	31	32	combination
_BUB1B_CCNB1_MAD2L1_PTTG1	0.343	31	32	combination
_BUB1B_CCNB1_MAD2L1_CCNB2	0.129	31	32	combination
_BUB1B_CCNB1_MAD2L1_PTTG2	0.109	31	32	combination
_BUB1B_CCNB1_MAD2L1_ANAPC10	0.338	31	32	combination
_BUB1B_CCNB1_MAD2L1_CCNB3	0.14	31	32	combination
_BUB1B_CCNB1_CDC20_PTTG1	0.293	31	32	combination
_BUB1B_CCNB1_CDC20_CCNB2	0.229	31	32	combination
_BUB1B_CCNB1_CDC20_PTTG2	0.177	31	32	combination
_BUB1B_CCNB1_CDC20_ANAPC10	0.259	31	32	combination
_BUB1B_CCNB1_CDC20_CCNB3	0.352	31	32	combination
_BUB1B_CCNB1_PTTG1_CCNB2	0.129	31	32	combination
_BUB1B_CCNB1_PTTG1_PTTG2	0.984	31	32	combination
_BUB1B_CCNB1_PTTG1_ANAPC10	0.343	31	32	combination
_BUB1B_CCNB1_PTTG1_CCNB3	0.328	31	32	combination
_BUB1B_CCNB1_CCNB2_PTTG2	0.507	31	32	combination
_BUB1B_CCNB1_CCNB2_ANAPC10	0.197	31	32	combination
_BUB1B_CCNB1_CCNB2_CCNB3	0.129	31	32	combination
_BUB1B_CCNB1_PTTG2_ANAPC10	0.656	31	32	combination
_BUB1B_CCNB1_PTTG2_CCNB3	0.489	31	32	combination
_BUB1B_CCNB1_ANAPC10_CCNB3	0.343	31	32	combination
_BUB1B_CDK1_MAD2L1_CDC20	0.245	31	32	combination
_BUB1B_CDK1_MAD2L1_PTTG1	0.338	31	32	combination
_BUB1B_CDK1_MAD2L1_CCNB2	0.244	31	32	combination
_BUB1B_CDK1_MAD2L1_PTTG2	0.233	31	32	combination
_BUB1B_CDK1_MAD2L1_ANAPC10	0.182	31	32	combination
_BUB1B_CDK1_MAD2L1_CCNB3	0.0908	31	32	combination
_BUB1B_CDK1_CDC20_PTTG1	0.859	31	32	combination
_BUB1B_CDK1_CDC20_CCNB2	0.481	31	32	combination
_BUB1B_CDK1_CDC20_PTTG2	0.984	31	32	combination
_BUB1B_CDK1_CDC20_ANAPC10	0.514	31	32	combination
_BUB1B_CDK1_CDC20_CCNB3	0.439	31	32	combination
_BUB1B_CDK1_PTTG1_CCNB2	0.311	31	32	combination
_BUB1B_CDK1_PTTG1_PTTG2	0.469	31	32	combination
_BUB1B_CDK1_PTTG1_ANAPC10	0.646	31	32	combination
_BUB1B_CDK1_PTTG1_CCNB3	0.229	31	32	combination
_BUB1B_CDK1_CCNB2_PTTG2	0.507	31	32	combination
_BUB1B_CDK1_CCNB2_ANAPC10	0.646	31	32	combination
_BUB1B_CDK1_CCNB2_CCNB3	0.279	31	32	combination
_BUB1B_CDK1_PTTG2_ANAPC10	0.311	31	32	combination
_BUB1B_CDK1_PTTG2_CCNB3	0.221	31	32	combination
_BUB1B_CDK1_ANAPC10_CCNB3	0.149	31	32	combination
_BUB1B_MAD2L1_CDC20_PTTG1	0.245	31	32	combination
_BUB1B_MAD2L1_CDC20_CCNB2	0.1	31	32	combination
_BUB1B_MAD2L1_CDC20_PTTG2	0.271	31	32	combination
_BUB1B_MAD2L1_CDC20_ANAPC10	0.176	31	32	combination
_BUB1B_MAD2L1_CDC20_CCNB3	0.114	31	32	combination
_BUB1B_MAD2L1_PTTG1_CCNB2	0.43	31	32	combination
_BUB1B_MAD2L1_PTTG1_PTTG2	0.585	31	32	combination
_BUB1B_MAD2L1_PTTG1_ANAPC10	0.425	31	32	combination
_BUB1B_MAD2L1_PTTG1_CCNB3	0.13	31	32	combination
_BUB1B_MAD2L1_CCNB2_PTTG2	0.167	31	32	combination
_BUB1B_MAD2L1_CCNB2_ANAPC10	0.875	31	32	combination
_BUB1B_MAD2L1_CCNB2_CCNB3	0.0361	31	32	combination
_BUB1B_MAD2L1_PTTG2_ANAPC10	0.45	31	32	combination
_BUB1B_MAD2L1_PTTG2_CCNB3	0.0678	31	32	combination
_BUB1B_MAD2L1_ANAPC10_CCNB3	0.291	31	32	combination
_BUB1B_CDC20_PTTG1_CCNB2	0.725	31	32	combination
_BUB1B_CDC20_PTTG1_PTTG2	0.469	31	32	combination
_BUB1B_CDC20_PTTG1_ANAPC10	0.627	31	32	combination
_BUB1B_CDC20_PTTG1_CCNB3	0.373	31	32	combination
_BUB1B_CDC20_CCNB2_PTTG2	0.507	31	32	combination
_BUB1B_CDC20_CCNB2_ANAPC10	0.627	31	32	combination
_BUB1B_CDC20_CCNB2_CCNB3	0.264	31	32	combination
_BUB1B_CDC20_PTTG2_ANAPC10	0.656	31	32	combination
_BUB1B_CDC20_PTTG2_CCNB3	0.0962	31	32	combination
_BUB1B_CDC20_ANAPC10_CCNB3	0.514	31	32	combination
_BUB1B_PTTG1_CCNB2_PTTG2	0.469	31	32	combination
_BUB1B_PTTG1_CCNB2_ANAPC10	0.527	31	32	combination
_BUB1B_PTTG1_CCNB2_CCNB3	0.229	31	32	combination
_BUB1B_PTTG1_PTTG2_ANAPC10	0.613	31	32	combination
_BUB1B_PTTG1_PTTG2_CCNB3	0.221	31	32	combination
_BUB1B_PTTG1_ANAPC10_CCNB3	0.338	31	32	combination
_BUB1B_CCNB2_PTTG2_ANAPC10	0.656	31	32	combination
_BUB1B_CCNB2_PTTG2_CCNB3	0.221	31	32	combination
_BUB1B_CCNB2_ANAPC10_CCNB3	0.338	31	32	combination
_BUB1B_PTTG2_ANAPC10_CCNB3	0.43	31	32	combination
_CCNB1_CDK1_MAD2L1_CDC20	0.079	31	32	combination
_CCNB1_CDK1_MAD2L1_PTTG1	0.343	31	32	combination
_CCNB1_CDK1_MAD2L1_CCNB2	0.366	31	32	combination
_CCNB1_CDK1_MAD2L1_PTTG2	0.109	31	32	combination
_CCNB1_CDK1_MAD2L1_ANAPC10	0.299	31	32	combination
_CCNB1_CDK1_MAD2L1_CCNB3	0.119	31	32	combination
_CCNB1_CDK1_CDC20_PTTG1	0.637	31	32	combination
_CCNB1_CDK1_CDC20_CCNB2	0.229	31	32	combination
_CCNB1_CDK1_CDC20_PTTG2	0.446	31	32	combination
_CCNB1_CDK1_CDC20_ANAPC10	0.259	31	32	combination
_CCNB1_CDK1_CDC20_CCNB3	0.336	31	32	combination
_CCNB1_CDK1_PTTG1_CCNB2	0.343	31	32	combination
_CCNB1_CDK1_PTTG1_PTTG2	0.906	31	32	combination
_CCNB1_CDK1_PTTG1_ANAPC10	0.343	31	32	combination
_CCNB1_CDK1_PTTG1_CCNB3	0.343	31	32	combination
_CCNB1_CDK1_CCNB2_PTTG2	0.422	31	32	combination
_CCNB1_CDK1_CCNB2_ANAPC10	0.343	31	32	combination
_CCNB1_CDK1_CCNB2_CCNB3	0.129	31	32	combination
_CCNB1_CDK1_PTTG2_ANAPC10	0.326	31	32	combination
_CCNB1_CDK1_PTTG2_CCNB3	0.441	31	32	combination
_CCNB1_CDK1_ANAPC10_CCNB3	0.297	31	32	combination
_CCNB1_MAD2L1_CDC20_PTTG1	0.245	31	32	combination
_CCNB1_MAD2L1_CDC20_CCNB2	0.14	31	32	combination
_CCNB1_MAD2L1_CDC20_PTTG2	0.262	31	32	combination
_CCNB1_MAD2L1_CDC20_ANAPC10	0.259	31	32	combination
_CCNB1_MAD2L1_CDC20_CCNB3	0.373	31	32	combination
_CCNB1_MAD2L1_PTTG1_CCNB2	0.129	31	32	combination
_CCNB1_MAD2L1_PTTG1_PTTG2	0.0902	31	32	combination
_CCNB1_MAD2L1_PTTG1_ANAPC10	0.343	31	32	combination
_CCNB1_MAD2L1_PTTG1_CCNB3	0.14	31	32	combination
_CCNB1_MAD2L1_CCNB2_PTTG2	0.073	31	32	combination
_CCNB1_MAD2L1_CCNB2_ANAPC10	0.366	31	32	combination
_CCNB1_MAD2L1_CCNB2_CCNB3	0.0301	31	32	combination
_CCNB1_MAD2L1_PTTG2_ANAPC10	0.245	31	32	combination
_CCNB1_MAD2L1_PTTG2_CCNB3	0.0966	31	32	combination
_CCNB1_MAD2L1_ANAPC10_CCNB3	0.352	31	32	combination
_CCNB1_CDC20_PTTG1_CCNB2	0.293	31	32	combination
_CCNB1_CDC20_PTTG1_PTTG2	0.635	31	32	combination
_CCNB1_CDC20_PTTG1_ANAPC10	0.259	31	32	combination
_CCNB1_CDC20_PTTG1_CCNB3	0.312	31	32	combination
_CCNB1_CDC20_CCNB2_PTTG2	0.177	31	32	combination
_CCNB1_CDC20_CCNB2_ANAPC10	0.259	31	32	combination
_CCNB1_CDC20_CCNB2_CCNB3	0.12	31	32	combination
_CCNB1_CDC20_PTTG2_ANAPC10	0.262	31	32	combination
_CCNB1_CDC20_PTTG2_CCNB3	0.188	31	32	combination
_CCNB1_CDC20_ANAPC10_CCNB3	0.259	31	32	combination
_CCNB1_PTTG1_CCNB2_PTTG2	0.489	31	32	combination
_CCNB1_PTTG1_CCNB2_ANAPC10	0.343	31	32	combination
_CCNB1_PTTG1_CCNB2_CCNB3	0.129	31	32	combination
_CCNB1_PTTG1_PTTG2_ANAPC10	0.984	31	32	combination
_CCNB1_PTTG1_PTTG2_CCNB3	0.388	31	32	combination
_CCNB1_PTTG1_ANAPC10_CCNB3	0.343	31	32	combination
_CCNB1_CCNB2_PTTG2_ANAPC10	0.656	31	32	combination
_CCNB1_CCNB2_PTTG2_CCNB3	0.489	31	32	combination
_CCNB1_CCNB2_ANAPC10_CCNB3	0.343	31	32	combination
_CCNB1_PTTG2_ANAPC10_CCNB3	0.635	31	32	combination
_CDK1_MAD2L1_CDC20_PTTG1	0.245	31	32	combination
_CDK1_MAD2L1_CDC20_CCNB2	0.0776	31	32	combination
_CDK1_MAD2L1_CDC20_PTTG2	0.246	31	32	combination
_CDK1_MAD2L1_CDC20_ANAPC10	0.416	31	32	combination
_CDK1_MAD2L1_CDC20_CCNB3	0.249	31	32	combination
_CDK1_MAD2L1_PTTG1_CCNB2	0.259	31	32	combination
_CDK1_MAD2L1_PTTG1_PTTG2	0.585	31	32	combination
_CDK1_MAD2L1_PTTG1_ANAPC10	0.393	31	32	combination
_CDK1_MAD2L1_PTTG1_CCNB3	0.13	31	32	combination
_CDK1_MAD2L1_CCNB2_PTTG2	0.0618	31	32	combination
_CDK1_MAD2L1_CCNB2_ANAPC10	0.182	31	32	combination
_CDK1_MAD2L1_CCNB2_CCNB3	0.0272	31	32	combination
_CDK1_MAD2L1_PTTG2_ANAPC10	0.217	31	32	combination
_CDK1_MAD2L1_PTTG2_CCNB3	0.0113	31	32	combination
_CDK1_MAD2L1_ANAPC10_CCNB3	0.182	31	32	combination
_CDK1_CDC20_PTTG1_CCNB2	0.229	31	32	combination
_CDK1_CDC20_PTTG1_PTTG2	0.984	31	32	combination
_CDK1_CDC20_PTTG1_ANAPC10	0.527	31	32	combination
_CDK1_CDC20_PTTG1_CCNB3	0.373	31	32	combination
_CDK1_CDC20_CCNB2_PTTG2	0.507	31	32	combination
_CDK1_CDC20_CCNB2_ANAPC10	0.527	31	32	combination
_CDK1_CDC20_CCNB2_CCNB3	0.184	31	32	combination
_CDK1_CDC20_PTTG2_ANAPC10	0.656	31	32	combination
_CDK1_CDC20_PTTG2_CCNB3	0.159	31	32	combination
_CDK1_CDC20_ANAPC10_CCNB3	0.289	31	32	combination
_CDK1_PTTG1_CCNB2_PTTG2	0.469	31	32	combination
_CDK1_PTTG1_CCNB2_ANAPC10	0.527	31	32	combination
_CDK1_PTTG1_CCNB2_CCNB3	0.229	31	32	combination
_CDK1_PTTG1_PTTG2_ANAPC10	0.613	31	32	combination
_CDK1_PTTG1_PTTG2_CCNB3	0.221	31	32	combination
_CDK1_PTTG1_ANAPC10_CCNB3	0.305	31	32	combination
_CDK1_CCNB2_PTTG2_ANAPC10	0.656	31	32	combination
_CDK1_CCNB2_PTTG2_CCNB3	0.159	31	32	combination
_CDK1_CCNB2_ANAPC10_CCNB3	0.326	31	32	combination
_CDK1_PTTG2_ANAPC10_CCNB3	0.177	31	32	combination
_MAD2L1_CDC20_PTTG1_CCNB2	0.245	31	32	combination
_MAD2L1_CDC20_PTTG1_PTTG2	0.494	31	32	combination
_MAD2L1_CDC20_PTTG1_ANAPC10	0.259	31	32	combination
_MAD2L1_CDC20_PTTG1_CCNB3	0.245	31	32	combination
_MAD2L1_CDC20_CCNB2_PTTG2	0.167	31	32	combination
_MAD2L1_CDC20_CCNB2_ANAPC10	0.0918	31	32	combination
_MAD2L1_CDC20_CCNB2_CCNB3	0.114	31	32	combination
_MAD2L1_CDC20_PTTG2_ANAPC10	0.233	31	32	combination
_MAD2L1_CDC20_PTTG2_CCNB3	0.159	31	32	combination
_MAD2L1_CDC20_ANAPC10_CCNB3	0.215	31	32	combination
_MAD2L1_PTTG1_CCNB2_PTTG2	0.494	31	32	combination
_MAD2L1_PTTG1_CCNB2_ANAPC10	0.425	31	32	combination
_MAD2L1_PTTG1_CCNB2_CCNB3	0.0361	31	32	combination
_MAD2L1_PTTG1_PTTG2_ANAPC10	0.585	31	32	combination
_MAD2L1_PTTG1_PTTG2_CCNB3	0.222	31	32	combination
_MAD2L1_PTTG1_ANAPC10_CCNB3	0.109	31	32	combination
_MAD2L1_CCNB2_PTTG2_ANAPC10	0.233	31	32	combination
_MAD2L1_CCNB2_PTTG2_CCNB3	0.159	31	32	combination
_MAD2L1_CCNB2_ANAPC10_CCNB3	0.291	31	32	combination
_MAD2L1_PTTG2_ANAPC10_CCNB3	0.0567	31	32	combination
_CDC20_PTTG1_CCNB2_PTTG2	0.469	31	32	combination
_CDC20_PTTG1_CCNB2_ANAPC10	0.527	31	32	combination
_CDC20_PTTG1_CCNB2_CCNB3	0.215	31	32	combination
_CDC20_PTTG1_PTTG2_ANAPC10	0.613	31	32	combination
_CDC20_PTTG1_PTTG2_CCNB3	0.159	31	32	combination
_CDC20_PTTG1_ANAPC10_CCNB3	0.259	31	32	combination
_CDC20_CCNB2_PTTG2_ANAPC10	0.656	31	32	combination
_CDC20_CCNB2_PTTG2_CCNB3	0.159	31	32	combination
_CDC20_CCNB2_ANAPC10_CCNB3	0.259	31	32	combination
_CDC20_PTTG2_ANAPC10_CCNB3	0.165	31	32	combination
_PTTG1_CCNB2_PTTG2_ANAPC10	0.613	31	32	combination
_PTTG1_CCNB2_PTTG2_CCNB3	0.469	31	32	combination
_PTTG1_CCNB2_ANAPC10_CCNB3	0.338	31	32	combination
_PTTG1_PTTG2_ANAPC10_CCNB3	0.43	31	32	combination
_CCNB2_PTTG2_ANAPC10_CCNB3	0.43	31	32	combination
_FZR1_ANAPC7_PPP3CA_BUB1B_CCNB1	0.152	31	32	combination
_FZR1_ANAPC7_PPP3CA_BUB1B_CDK1	0.0895	31	32	combination
_FZR1_ANAPC7_PPP3CA_BUB1B_MAD2L1	0.0166	31	32	combination
_FZR1_ANAPC7_PPP3CA_BUB1B_CDC20	0.103	31	32	combination
_FZR1_ANAPC7_PPP3CA_BUB1B_PTTG1	0.0416	31	32	combination
_FZR1_ANAPC7_PPP3CA_BUB1B_CCNB2	0.0214	31	32	combination
_FZR1_ANAPC7_PPP3CA_BUB1B_PTTG2	0.00768	31	32	combination
_FZR1_ANAPC7_PPP3CA_BUB1B_ANAPC10	0.291	31	32	combination
_FZR1_ANAPC7_PPP3CA_BUB1B_CCNB3	0.133	31	32	combination
_FZR1_ANAPC7_PPP3CA_CCNB1_CDK1	0.152	31	32	combination
_FZR1_ANAPC7_PPP3CA_CCNB1_MAD2L1	0.0163	31	32	combination
_FZR1_ANAPC7_PPP3CA_CCNB1_CDC20	0.219	31	32	combination
_FZR1_ANAPC7_PPP3CA_CCNB1_PTTG1	0.104	31	32	combination
_FZR1_ANAPC7_PPP3CA_CCNB1_CCNB2	0.104	31	32	combination
_FZR1_ANAPC7_PPP3CA_CCNB1_PTTG2	0.00164	31	32	combination
_FZR1_ANAPC7_PPP3CA_CCNB1_ANAPC10	0.0634	31	32	combination
_FZR1_ANAPC7_PPP3CA_CCNB1_CCNB3	0.111	31	32	combination
_FZR1_ANAPC7_PPP3CA_CDK1_MAD2L1	0.073	31	32	combination
_FZR1_ANAPC7_PPP3CA_CDK1_CDC20	0.278	31	32	combination
_FZR1_ANAPC7_PPP3CA_CDK1_PTTG1	0.102	31	32	combination
_FZR1_ANAPC7_PPP3CA_CDK1_CCNB2	0.0613	31	32	combination
_FZR1_ANAPC7_PPP3CA_CDK1_PTTG2	0.00726	31	32	combination
_FZR1_ANAPC7_PPP3CA_CDK1_ANAPC10	0.151	31	32	combination
_FZR1_ANAPC7_PPP3CA_CDK1_CCNB3	0.117	31	32	combination
_FZR1_ANAPC7_PPP3CA_MAD2L1_CDC20	0.216	31	32	combination
_FZR1_ANAPC7_PPP3CA_MAD2L1_PTTG1	0.0269	31	32	combination
_FZR1_ANAPC7_PPP3CA_MAD2L1_CCNB2	0.0286	31	32	combination
_FZR1_ANAPC7_PPP3CA_MAD2L1_PTTG2	0.00219	31	32	combination
_FZR1_ANAPC7_PPP3CA_MAD2L1_ANAPC10	0.0517	31	32	combination
_FZR1_ANAPC7_PPP3CA_MAD2L1_CCNB3	0.0174	31	32	combination
_FZR1_ANAPC7_PPP3CA_CDC20_PTTG1	0.204	31	32	combination
_FZR1_ANAPC7_PPP3CA_CDC20_CCNB2	0.0676	31	32	combination
_FZR1_ANAPC7_PPP3CA_CDC20_PTTG2	0.0945	31	32	combination
_FZR1_ANAPC7_PPP3CA_CDC20_ANAPC10	0.188	31	32	combination
_FZR1_ANAPC7_PPP3CA_CDC20_CCNB3	0.257	31	32	combination
_FZR1_ANAPC7_PPP3CA_PTTG1_CCNB2	0.112	31	32	combination
_FZR1_ANAPC7_PPP3CA_PTTG1_PTTG2	0.0248	31	32	combination
_FZR1_ANAPC7_PPP3CA_PTTG1_ANAPC10	0.0881	31	32	combination
_FZR1_ANAPC7_PPP3CA_PTTG1_CCNB3	0.109	31	32	combination
_FZR1_ANAPC7_PPP3CA_CCNB2_PTTG2	0.0248	31	32	combination
_FZR1_ANAPC7_PPP3CA_CCNB2_ANAPC10	0.325	31	32	combination
_FZR1_ANAPC7_PPP3CA_CCNB2_CCNB3	0.0835	31	32	combination
_FZR1_ANAPC7_PPP3CA_PTTG2_ANAPC10	0.000349	31	32	combination
_FZR1_ANAPC7_PPP3CA_PTTG2_CCNB3	0.0137	31	32	combination
_FZR1_ANAPC7_PPP3CA_ANAPC10_CCNB3	0.161	31	32	combination
_FZR1_ANAPC7_BUB1B_CCNB1_CDK1	0.71	31	32	combination
_FZR1_ANAPC7_BUB1B_CCNB1_MAD2L1	0.196	31	32	combination
_FZR1_ANAPC7_BUB1B_CCNB1_CDC20	0.282	31	32	combination
_FZR1_ANAPC7_BUB1B_CCNB1_PTTG1	0.583	31	32	combination
_FZR1_ANAPC7_BUB1B_CCNB1_CCNB2	0.298	31	32	combination
_FZR1_ANAPC7_BUB1B_CCNB1_PTTG2	0.411	31	32	combination
_FZR1_ANAPC7_BUB1B_CCNB1_ANAPC10	0.634	31	32	combination
_FZR1_ANAPC7_BUB1B_CCNB1_CCNB3	0.583	31	32	combination
_FZR1_ANAPC7_BUB1B_CDK1_MAD2L1	0.197	31	32	combination
_FZR1_ANAPC7_BUB1B_CDK1_CDC20	0.493	31	32	combination
_FZR1_ANAPC7_BUB1B_CDK1_PTTG1	0.388	31	32	combination
_FZR1_ANAPC7_BUB1B_CDK1_CCNB2	0.695	31	32	combination
_FZR1_ANAPC7_BUB1B_CDK1_PTTG2	0.233	31	32	combination
_FZR1_ANAPC7_BUB1B_CDK1_ANAPC10	0.524	31	32	combination
_FZR1_ANAPC7_BUB1B_CDK1_CCNB3	0.352	31	32	combination
_FZR1_ANAPC7_BUB1B_MAD2L1_CDC20	0.17	31	32	combination
_FZR1_ANAPC7_BUB1B_MAD2L1_PTTG1	0.519	31	32	combination
_FZR1_ANAPC7_BUB1B_MAD2L1_CCNB2	0.215	31	32	combination
_FZR1_ANAPC7_BUB1B_MAD2L1_PTTG2	0.102	31	32	combination
_FZR1_ANAPC7_BUB1B_MAD2L1_ANAPC10	0.897	31	32	combination
_FZR1_ANAPC7_BUB1B_MAD2L1_CCNB3	0.176	31	32	combination
_FZR1_ANAPC7_BUB1B_CDC20_PTTG1	0.409	31	32	combination
_FZR1_ANAPC7_BUB1B_CDC20_CCNB2	0.409	31	32	combination
_FZR1_ANAPC7_BUB1B_CDC20_PTTG2	0.129	31	32	combination
_FZR1_ANAPC7_BUB1B_CDC20_ANAPC10	0.984	31	32	combination
_FZR1_ANAPC7_BUB1B_CDC20_CCNB3	0.184	31	32	combination
_FZR1_ANAPC7_BUB1B_PTTG1_CCNB2	0.695	31	32	combination
_FZR1_ANAPC7_BUB1B_PTTG1_PTTG2	0.469	31	32	combination
_FZR1_ANAPC7_BUB1B_PTTG1_ANAPC10	0.43	31	32	combination
_FZR1_ANAPC7_BUB1B_PTTG1_CCNB3	0.373	31	32	combination
_FZR1_ANAPC7_BUB1B_CCNB2_PTTG2	0.356	31	32	combination
_FZR1_ANAPC7_BUB1B_CCNB2_ANAPC10	0.96	31	32	combination
_FZR1_ANAPC7_BUB1B_CCNB2_CCNB3	0.282	31	32	combination
_FZR1_ANAPC7_BUB1B_PTTG2_ANAPC10	0.516	31	32	combination
_FZR1_ANAPC7_BUB1B_PTTG2_CCNB3	0.0794	31	32	combination
_FZR1_ANAPC7_BUB1B_ANAPC10_CCNB3	0.606	31	32	combination
_FZR1_ANAPC7_CCNB1_CDK1_MAD2L1	0.178	31	32	combination
_FZR1_ANAPC7_CCNB1_CDK1_CDC20	0.248	31	32	combination
_FZR1_ANAPC7_CCNB1_CDK1_PTTG1	0.658	31	32	combination
_FZR1_ANAPC7_CCNB1_CDK1_CCNB2	0.127	31	32	combination
_FZR1_ANAPC7_CCNB1_CDK1_PTTG2	0.368	31	32	combination
_FZR1_ANAPC7_CCNB1_CDK1_ANAPC10	0.317	31	32	combination
_FZR1_ANAPC7_CCNB1_CDK1_CCNB3	0.653	31	32	combination
_FZR1_ANAPC7_CCNB1_MAD2L1_CDC20	0.17	31	32	combination
_FZR1_ANAPC7_CCNB1_MAD2L1_PTTG1	0.14	31	32	combination
_FZR1_ANAPC7_CCNB1_MAD2L1_CCNB2	0.048	31	32	combination
_FZR1_ANAPC7_CCNB1_MAD2L1_PTTG2	0.073	31	32	combination
_FZR1_ANAPC7_CCNB1_MAD2L1_ANAPC10	0.362	31	32	combination
_FZR1_ANAPC7_CCNB1_MAD2L1_CCNB3	0.05	31	32	combination
_FZR1_ANAPC7_CCNB1_CDC20_PTTG1	0.282	31	32	combination
_FZR1_ANAPC7_CCNB1_CDC20_CCNB2	0.282	31	32	combination
_FZR1_ANAPC7_CCNB1_CDC20_PTTG2	0.109	31	32	combination
_FZR1_ANAPC7_CCNB1_CDC20_ANAPC10	0.611	31	32	combination
_FZR1_ANAPC7_CCNB1_CDC20_CCNB3	0.334	31	32	combination
_FZR1_ANAPC7_CCNB1_PTTG1_CCNB2	0.298	31	32	combination
_FZR1_ANAPC7_CCNB1_PTTG1_PTTG2	0.321	31	32	combination
_FZR1_ANAPC7_CCNB1_PTTG1_ANAPC10	0.343	31	32	combination
_FZR1_ANAPC7_CCNB1_PTTG1_CCNB3	0.535	31	32	combination
_FZR1_ANAPC7_CCNB1_CCNB2_PTTG2	0.411	31	32	combination
_FZR1_ANAPC7_CCNB1_CCNB2_ANAPC10	0.634	31	32	combination
_FZR1_ANAPC7_CCNB1_CCNB2_CCNB3	0.282	31	32	combination
_FZR1_ANAPC7_CCNB1_PTTG2_ANAPC10	0.656	31	32	combination
_FZR1_ANAPC7_CCNB1_PTTG2_CCNB3	0.0983	31	32	combination
_FZR1_ANAPC7_CCNB1_ANAPC10_CCNB3	0.597	31	32	combination
_FZR1_ANAPC7_CDK1_MAD2L1_CDC20	0.102	31	32	combination
_FZR1_ANAPC7_CDK1_MAD2L1_PTTG1	0.49	31	32	combination
_FZR1_ANAPC7_CDK1_MAD2L1_CCNB2	0.05	31	32	combination
_FZR1_ANAPC7_CDK1_MAD2L1_PTTG2	0.034	31	32	combination
_FZR1_ANAPC7_CDK1_MAD2L1_ANAPC10	0.4	31	32	combination
_FZR1_ANAPC7_CDK1_MAD2L1_CCNB3	0.0657	31	32	combination
_FZR1_ANAPC7_CDK1_CDC20_PTTG1	0.493	31	32	combination
_FZR1_ANAPC7_CDK1_CDC20_CCNB2	0.409	31	32	combination
_FZR1_ANAPC7_CDK1_CDC20_PTTG2	0.295	31	32	combination
_FZR1_ANAPC7_CDK1_CDC20_ANAPC10	0.863	31	32	combination
_FZR1_ANAPC7_CDK1_CDC20_CCNB3	0.17	31	32	combination
_FZR1_ANAPC7_CDK1_PTTG1_CCNB2	0.388	31	32	combination
_FZR1_ANAPC7_CDK1_PTTG1_PTTG2	0.469	31	32	combination
_FZR1_ANAPC7_CDK1_PTTG1_ANAPC10	0.653	31	32	combination
_FZR1_ANAPC7_CDK1_PTTG1_CCNB3	0.555	31	32	combination
_FZR1_ANAPC7_CDK1_CCNB2_PTTG2	0.167	31	32	combination
_FZR1_ANAPC7_CDK1_CCNB2_ANAPC10	0.635	31	32	combination
_FZR1_ANAPC7_CDK1_CCNB2_CCNB3	0.118	31	32	combination
_FZR1_ANAPC7_CDK1_PTTG2_ANAPC10	0.272	31	32	combination
_FZR1_ANAPC7_CDK1_PTTG2_CCNB3	0.0138	31	32	combination
_FZR1_ANAPC7_CDK1_ANAPC10_CCNB3	0.43	31	32	combination
_FZR1_ANAPC7_MAD2L1_CDC20_PTTG1	0.17	31	32	combination
_FZR1_ANAPC7_MAD2L1_CDC20_CCNB2	0.17	31	32	combination
_FZR1_ANAPC7_MAD2L1_CDC20_PTTG2	0.109	31	32	combination
_FZR1_ANAPC7_MAD2L1_CDC20_ANAPC10	0.249	31	32	combination
_FZR1_ANAPC7_MAD2L1_CDC20_CCNB3	0.176	31	32	combination
_FZR1_ANAPC7_MAD2L1_PTTG1_CCNB2	0.193	31	32	combination
_FZR1_ANAPC7_MAD2L1_PTTG1_PTTG2	0.246	31	32	combination
_FZR1_ANAPC7_MAD2L1_PTTG1_ANAPC10	0.366	31	32	combination
_FZR1_ANAPC7_MAD2L1_PTTG1_CCNB3	0.17	31	32	combination
_FZR1_ANAPC7_MAD2L1_CCNB2_PTTG2	0.102	31	32	combination
_FZR1_ANAPC7_MAD2L1_CCNB2_ANAPC10	0.842	31	32	combination
_FZR1_ANAPC7_MAD2L1_CCNB2_CCNB3	0.05	31	32	combination
_FZR1_ANAPC7_MAD2L1_PTTG2_ANAPC10	0.198	31	32	combination
_FZR1_ANAPC7_MAD2L1_PTTG2_CCNB3	0.0418	31	32	combination
_FZR1_ANAPC7_MAD2L1_ANAPC10_CCNB3	0.121	31	32	combination
_FZR1_ANAPC7_CDC20_PTTG1_CCNB2	0.409	31	32	combination
_FZR1_ANAPC7_CDC20_PTTG1_PTTG2	0.246	31	32	combination
_FZR1_ANAPC7_CDC20_PTTG1_ANAPC10	0.637	31	32	combination
_FZR1_ANAPC7_CDC20_PTTG1_CCNB3	0.31	31	32	combination
_FZR1_ANAPC7_CDC20_CCNB2_PTTG2	0.295	31	32	combination
_FZR1_ANAPC7_CDC20_CCNB2_ANAPC10	0.984	31	32	combination
_FZR1_ANAPC7_CDC20_CCNB2_CCNB3	0.282	31	32	combination
_FZR1_ANAPC7_CDC20_PTTG2_ANAPC10	0.272	31	32	combination
_FZR1_ANAPC7_CDC20_PTTG2_CCNB3	0.0359	31	32	combination
_FZR1_ANAPC7_CDC20_ANAPC10_CCNB3	0.537	31	32	combination
_FZR1_ANAPC7_PTTG1_CCNB2_PTTG2	0.469	31	32	combination
_FZR1_ANAPC7_PTTG1_CCNB2_ANAPC10	0.414	31	32	combination
_FZR1_ANAPC7_PTTG1_CCNB2_CCNB3	0.282	31	32	combination
_FZR1_ANAPC7_PTTG1_PTTG2_ANAPC10	0.613	31	32	combination
_FZR1_ANAPC7_PTTG1_PTTG2_CCNB3	0.121	31	32	combination
_FZR1_ANAPC7_PTTG1_ANAPC10_CCNB3	0.5	31	32	combination
_FZR1_ANAPC7_CCNB2_PTTG2_ANAPC10	0.18	31	32	combination
_FZR1_ANAPC7_CCNB2_PTTG2_CCNB3	0.133	31	32	combination
_FZR1_ANAPC7_CCNB2_ANAPC10_CCNB3	0.531	31	32	combination
_FZR1_ANAPC7_PTTG2_ANAPC10_CCNB3	0.0713	31	32	combination
_FZR1_PPP3CA_BUB1B_CCNB1_CDK1	0.212	31	32	combination
_FZR1_PPP3CA_BUB1B_CCNB1_MAD2L1	0.0661	31	32	combination
_FZR1_PPP3CA_BUB1B_CCNB1_CDC20	0.104	31	32	combination
_FZR1_PPP3CA_BUB1B_CCNB1_PTTG1	0.0346	31	32	combination
_FZR1_PPP3CA_BUB1B_CCNB1_CCNB2	0.104	31	32	combination
_FZR1_PPP3CA_BUB1B_CCNB1_PTTG2	0.0143	31	32	combination
_FZR1_PPP3CA_BUB1B_CCNB1_ANAPC10	0.0191	31	32	combination
_FZR1_PPP3CA_BUB1B_CCNB1_CCNB3	0.228	31	32	combination
_FZR1_PPP3CA_BUB1B_CDK1_MAD2L1	0.133	31	32	combination
_FZR1_PPP3CA_BUB1B_CDK1_CDC20	0.148	31	32	combination
_FZR1_PPP3CA_BUB1B_CDK1_PTTG1	0.0183	31	32	combination
_FZR1_PPP3CA_BUB1B_CDK1_CCNB2	0.0373	31	32	combination
_FZR1_PPP3CA_BUB1B_CDK1_PTTG2	0.00768	31	32	combination
_FZR1_PPP3CA_BUB1B_CDK1_ANAPC10	0.0628	31	32	combination
_FZR1_PPP3CA_BUB1B_CDK1_CCNB3	0.269	31	32	combination
_FZR1_PPP3CA_BUB1B_MAD2L1_CDC20	0.148	31	32	combination
_FZR1_PPP3CA_BUB1B_MAD2L1_PTTG1	0.0522	31	32	combination
_FZR1_PPP3CA_BUB1B_MAD2L1_CCNB2	0.0661	31	32	combination
_FZR1_PPP3CA_BUB1B_MAD2L1_PTTG2	0.00226	31	32	combination
_FZR1_PPP3CA_BUB1B_MAD2L1_ANAPC10	0.0982	31	32	combination
_FZR1_PPP3CA_BUB1B_MAD2L1_CCNB3	0.1	31	32	combination
_FZR1_PPP3CA_BUB1B_CDC20_PTTG1	0.0676	31	32	combination
_FZR1_PPP3CA_BUB1B_CDC20_CCNB2	0.0676	31	32	combination
_FZR1_PPP3CA_BUB1B_CDC20_PTTG2	0.179	31	32	combination
_FZR1_PPP3CA_BUB1B_CDC20_ANAPC10	0.283	31	32	combination
_FZR1_PPP3CA_BUB1B_CDC20_CCNB3	0.417	31	32	combination
_FZR1_PPP3CA_BUB1B_PTTG1_CCNB2	0.0676	31	32	combination
_FZR1_PPP3CA_BUB1B_PTTG1_PTTG2	0.0945	31	32	combination
_FZR1_PPP3CA_BUB1B_PTTG1_ANAPC10	0.0659	31	32	combination
_FZR1_PPP3CA_BUB1B_PTTG1_CCNB3	0.163	31	32	combination
_FZR1_PPP3CA_BUB1B_CCNB2_PTTG2	0.0273	31	32	combination
_FZR1_PPP3CA_BUB1B_CCNB2_ANAPC10	0.174	31	32	combination
_FZR1_PPP3CA_BUB1B_CCNB2_CCNB3	0.102	31	32	combination
_FZR1_PPP3CA_BUB1B_PTTG2_ANAPC10	0.0388	31	32	combination
_FZR1_PPP3CA_BUB1B_PTTG2_CCNB3	0.0863	31	32	combination
_FZR1_PPP3CA_BUB1B_ANAPC10_CCNB3	0.11	31	32	combination
_FZR1_PPP3CA_CCNB1_CDK1_MAD2L1	0.0661	31	32	combination
_FZR1_PPP3CA_CCNB1_CDK1_CDC20	0.295	31	32	combination
_FZR1_PPP3CA_CCNB1_CDK1_PTTG1	0.0346	31	32	combination
_FZR1_PPP3CA_CCNB1_CDK1_CCNB2	0.152	31	32	combination
_FZR1_PPP3CA_CCNB1_CDK1_PTTG2	0.0143	31	32	combination
_FZR1_PPP3CA_CCNB1_CDK1_ANAPC10	0.0191	31	32	combination
_FZR1_PPP3CA_CCNB1_CDK1_CCNB3	0.212	31	32	combination
_FZR1_PPP3CA_CCNB1_MAD2L1_CDC20	0.103	31	32	combination
_FZR1_PPP3CA_CCNB1_MAD2L1_PTTG1	0.0416	31	32	combination
_FZR1_PPP3CA_CCNB1_MAD2L1_CCNB2	0.0416	31	32	combination
_FZR1_PPP3CA_CCNB1_MAD2L1_PTTG2	0.00234	31	32	combination
_FZR1_PPP3CA_CCNB1_MAD2L1_ANAPC10	0.024	31	32	combination
_FZR1_PPP3CA_CCNB1_MAD2L1_CCNB3	0.0661	31	32	combination
_FZR1_PPP3CA_CCNB1_CDC20_PTTG1	0.219	31	32	combination
_FZR1_PPP3CA_CCNB1_CDC20_CCNB2	0.104	31	32	combination
_FZR1_PPP3CA_CCNB1_CDC20_PTTG2	0.0817	31	32	combination
_FZR1_PPP3CA_CCNB1_CDC20_ANAPC10	0.16	31	32	combination
_FZR1_PPP3CA_CCNB1_CDC20_CCNB3	0.165	31	32	combination
_FZR1_PPP3CA_CCNB1_PTTG1_CCNB2	0.0346	31	32	combination
_FZR1_PPP3CA_CCNB1_PTTG1_PTTG2	0.0143	31	32	combination
_FZR1_PPP3CA_CCNB1_PTTG1_ANAPC10	0.073	31	32	combination
_FZR1_PPP3CA_CCNB1_PTTG1_CCNB3	0.165	31	32	combination
_FZR1_PPP3CA_CCNB1_CCNB2_PTTG2	0.0143	31	32	combination
_FZR1_PPP3CA_CCNB1_CCNB2_ANAPC10	0.0952	31	32	combination
_FZR1_PPP3CA_CCNB1_CCNB2_CCNB3	0.152	31	32	combination
_FZR1_PPP3CA_CCNB1_PTTG2_ANAPC10	0.00625	31	32	combination
_FZR1_PPP3CA_CCNB1_PTTG2_CCNB3	0.0663	31	32	combination
_FZR1_PPP3CA_CCNB1_ANAPC10_CCNB3	0.204	31	32	combination
_FZR1_PPP3CA_CDK1_MAD2L1_CDC20	0.148	31	32	combination
_FZR1_PPP3CA_CDK1_MAD2L1_PTTG1	0.0205	31	32	combination
_FZR1_PPP3CA_CDK1_MAD2L1_CCNB2	0.0661	31	32	combination
_FZR1_PPP3CA_CDK1_MAD2L1_PTTG2	0.00477	31	32	combination
_FZR1_PPP3CA_CDK1_MAD2L1_ANAPC10	0.144	31	32	combination
_FZR1_PPP3CA_CDK1_MAD2L1_CCNB3	0.1	31	32	combination
_FZR1_PPP3CA_CDK1_CDC20_PTTG1	0.095	31	32	combination
_FZR1_PPP3CA_CDK1_CDC20_CCNB2	0.0676	31	32	combination
_FZR1_PPP3CA_CDK1_CDC20_PTTG2	0.0945	31	32	combination
_FZR1_PPP3CA_CDK1_CDC20_ANAPC10	0.301	31	32	combination
_FZR1_PPP3CA_CDK1_CDC20_CCNB3	0.201	31	32	combination
_FZR1_PPP3CA_CDK1_PTTG1_CCNB2	0.0207	31	32	combination
_FZR1_PPP3CA_CDK1_PTTG1_PTTG2	0.0945	31	32	combination
_FZR1_PPP3CA_CDK1_PTTG1_ANAPC10	0.0477	31	32	combination
_FZR1_PPP3CA_CDK1_PTTG1_CCNB3	0.107	31	32	combination
_FZR1_PPP3CA_CDK1_CCNB2_PTTG2	0.0945	31	32	combination
_FZR1_PPP3CA_CDK1_CCNB2_ANAPC10	0.0659	31	32	combination
_FZR1_PPP3CA_CDK1_CCNB2_CCNB3	0.0933	31	32	combination
_FZR1_PPP3CA_CDK1_PTTG2_ANAPC10	0.0344	31	32	combination
_FZR1_PPP3CA_CDK1_PTTG2_CCNB3	0.0863	31	32	combination
_FZR1_PPP3CA_CDK1_ANAPC10_CCNB3	0.11	31	32	combination
_FZR1_PPP3CA_MAD2L1_CDC20_PTTG1	0.103	31	32	combination
_FZR1_PPP3CA_MAD2L1_CDC20_CCNB2	0.103	31	32	combination
_FZR1_PPP3CA_MAD2L1_CDC20_PTTG2	0.0123	31	32	combination
_FZR1_PPP3CA_MAD2L1_CDC20_ANAPC10	0.208	31	32	combination
_FZR1_PPP3CA_MAD2L1_CDC20_CCNB3	0.0697	31	32	combination
_FZR1_PPP3CA_MAD2L1_PTTG1_CCNB2	0.0207	31	32	combination
_FZR1_PPP3CA_MAD2L1_PTTG1_PTTG2	0.00734	31	32	combination
_FZR1_PPP3CA_MAD2L1_PTTG1_ANAPC10	0.0257	31	32	combination
_FZR1_PPP3CA_MAD2L1_PTTG1_CCNB3	0.1	31	32	combination
_FZR1_PPP3CA_MAD2L1_CCNB2_PTTG2	0.00226	31	32	combination
_FZR1_PPP3CA_MAD2L1_CCNB2_ANAPC10	0.0982	31	32	combination
_FZR1_PPP3CA_MAD2L1_CCNB2_CCNB3	0.026	31	32	combination
_FZR1_PPP3CA_MAD2L1_PTTG2_ANAPC10	0.0159	31	32	combination
_FZR1_PPP3CA_MAD2L1_PTTG2_CCNB3	0.0243	31	32	combination
_FZR1_PPP3CA_MAD2L1_ANAPC10_CCNB3	0.118	31	32	combination
_FZR1_PPP3CA_CDC20_PTTG1_CCNB2	0.0676	31	32	combination
_FZR1_PPP3CA_CDC20_PTTG1_PTTG2	0.0945	31	32	combination
_FZR1_PPP3CA_CDC20_PTTG1_ANAPC10	0.138	31	32	combination
_FZR1_PPP3CA_CDC20_PTTG1_CCNB3	0.232	31	32	combination
_FZR1_PPP3CA_CDC20_CCNB2_PTTG2	0.179	31	32	combination
_FZR1_PPP3CA_CDC20_CCNB2_ANAPC10	0.447	31	32	combination
_FZR1_PPP3CA_CDC20_CCNB2_CCNB3	0.216	31	32	combination
_FZR1_PPP3CA_CDC20_PTTG2_ANAPC10	0.0317	31	32	combination
_FZR1_PPP3CA_CDC20_PTTG2_CCNB3	0.215	31	32	combination
_FZR1_PPP3CA_CDC20_ANAPC10_CCNB3	0.652	31	32	combination
_FZR1_PPP3CA_PTTG1_CCNB2_PTTG2	0.0273	31	32	combination
_FZR1_PPP3CA_PTTG1_CCNB2_ANAPC10	0.0628	31	32	combination
_FZR1_PPP3CA_PTTG1_CCNB2_CCNB3	0.163	31	32	combination
_FZR1_PPP3CA_PTTG1_PTTG2_ANAPC10	0.0101	31	32	combination
_FZR1_PPP3CA_PTTG1_PTTG2_CCNB3	0.0945	31	32	combination
_FZR1_PPP3CA_PTTG1_ANAPC10_CCNB3	0.178	31	32	combination
_FZR1_PPP3CA_CCNB2_PTTG2_ANAPC10	0.0066	31	32	combination
_FZR1_PPP3CA_CCNB2_PTTG2_CCNB3	0.0863	31	32	combination
_FZR1_PPP3CA_CCNB2_ANAPC10_CCNB3	0.14	31	32	combination
_FZR1_PPP3CA_PTTG2_ANAPC10_CCNB3	0.00696	31	32	combination
_FZR1_BUB1B_CCNB1_CDK1_MAD2L1	0.126	31	32	combination
_FZR1_BUB1B_CCNB1_CDK1_CDC20	0.373	31	32	combination
_FZR1_BUB1B_CCNB1_CDK1_PTTG1	0.328	31	32	combination
_FZR1_BUB1B_CCNB1_CDK1_CCNB2	0.391	31	32	combination
_FZR1_BUB1B_CCNB1_CDK1_PTTG2	0.336	31	32	combination
_FZR1_BUB1B_CCNB1_CDK1_ANAPC10	0.366	31	32	combination
_FZR1_BUB1B_CCNB1_CDK1_CCNB3	0.349	31	32	combination
_FZR1_BUB1B_CCNB1_MAD2L1_CDC20	0.17	31	32	combination
_FZR1_BUB1B_CCNB1_MAD2L1_PTTG1	0.14	31	32	combination
_FZR1_BUB1B_CCNB1_MAD2L1_CCNB2	0.14	31	32	combination
_FZR1_BUB1B_CCNB1_MAD2L1_PTTG2	0.186	31	32	combination
_FZR1_BUB1B_CCNB1_MAD2L1_ANAPC10	0.366	31	32	combination
_FZR1_BUB1B_CCNB1_MAD2L1_CCNB3	0.158	31	32	combination
_FZR1_BUB1B_CCNB1_CDC20_PTTG1	0.293	31	32	combination
_FZR1_BUB1B_CCNB1_CDC20_CCNB2	0.282	31	32	combination
_FZR1_BUB1B_CCNB1_CDC20_PTTG2	0.109	31	32	combination
_FZR1_BUB1B_CCNB1_CDC20_ANAPC10	0.391	31	32	combination
_FZR1_BUB1B_CCNB1_CDC20_CCNB3	0.406	31	32	combination
_FZR1_BUB1B_CCNB1_PTTG1_CCNB2	0.328	31	32	combination
_FZR1_BUB1B_CCNB1_PTTG1_PTTG2	0.411	31	32	combination
_FZR1_BUB1B_CCNB1_PTTG1_ANAPC10	0.343	31	32	combination
_FZR1_BUB1B_CCNB1_PTTG1_CCNB3	0.328	31	32	combination
_FZR1_BUB1B_CCNB1_CCNB2_PTTG2	0.411	31	32	combination
_FZR1_BUB1B_CCNB1_CCNB2_ANAPC10	0.391	31	32	combination
_FZR1_BUB1B_CCNB1_CCNB2_CCNB3	0.298	31	32	combination
_FZR1_BUB1B_CCNB1_PTTG2_ANAPC10	0.656	31	32	combination
_FZR1_BUB1B_CCNB1_PTTG2_CCNB3	0.251	31	32	combination
_FZR1_BUB1B_CCNB1_ANAPC10_CCNB3	0.197	31	32	combination
_FZR1_BUB1B_CDK1_MAD2L1_CDC20	0.333	31	32	combination
_FZR1_BUB1B_CDK1_MAD2L1_PTTG1	0.14	31	32	combination
_FZR1_BUB1B_CDK1_MAD2L1_CCNB2	0.158	31	32	combination
_FZR1_BUB1B_CDK1_MAD2L1_PTTG2	0.0618	31	32	combination
_FZR1_BUB1B_CDK1_MAD2L1_ANAPC10	0.155	31	32	combination
_FZR1_BUB1B_CDK1_MAD2L1_CCNB3	0.166	31	32	combination
_FZR1_BUB1B_CDK1_CDC20_PTTG1	0.739	31	32	combination
_FZR1_BUB1B_CDK1_CDC20_CCNB2	0.352	31	32	combination
_FZR1_BUB1B_CDK1_CDC20_PTTG2	0.271	31	32	combination
_FZR1_BUB1B_CDK1_CDC20_ANAPC10	0.579	31	32	combination
_FZR1_BUB1B_CDK1_CDC20_CCNB3	0.153	31	32	combination
_FZR1_BUB1B_CDK1_PTTG1_CCNB2	0.388	31	32	combination
_FZR1_BUB1B_CDK1_PTTG1_PTTG2	0.469	31	32	combination
_FZR1_BUB1B_CDK1_PTTG1_ANAPC10	0.646	31	32	combination
_FZR1_BUB1B_CDK1_PTTG1_CCNB3	0.293	31	32	combination
_FZR1_BUB1B_CDK1_CCNB2_PTTG2	0.507	31	32	combination
_FZR1_BUB1B_CDK1_CCNB2_ANAPC10	0.685	31	32	combination
_FZR1_BUB1B_CDK1_CCNB2_CCNB3	0.146	31	32	combination
_FZR1_BUB1B_CDK1_PTTG2_ANAPC10	0.656	31	32	combination
_FZR1_BUB1B_CDK1_PTTG2_CCNB3	0.116	31	32	combination
_FZR1_BUB1B_CDK1_ANAPC10_CCNB3	0.326	31	32	combination
_FZR1_BUB1B_MAD2L1_CDC20_PTTG1	0.136	31	32	combination
_FZR1_BUB1B_MAD2L1_CDC20_CCNB2	0.17	31	32	combination
_FZR1_BUB1B_MAD2L1_CDC20_PTTG2	0.102	31	32	combination
_FZR1_BUB1B_MAD2L1_CDC20_ANAPC10	0.252	31	32	combination
_FZR1_BUB1B_MAD2L1_CDC20_CCNB3	0.153	31	32	combination
_FZR1_BUB1B_MAD2L1_PTTG1_CCNB2	0.43	31	32	combination
_FZR1_BUB1B_MAD2L1_PTTG1_PTTG2	0.0937	31	32	combination
_FZR1_BUB1B_MAD2L1_PTTG1_ANAPC10	0.338	31	32	combination
_FZR1_BUB1B_MAD2L1_PTTG1_CCNB3	0.0361	31	32	combination
_FZR1_BUB1B_MAD2L1_CCNB2_PTTG2	0.167	31	32	combination
_FZR1_BUB1B_MAD2L1_CCNB2_ANAPC10	0.347	31	32	combination
_FZR1_BUB1B_MAD2L1_CCNB2_CCNB3	0.0568	31	32	combination
_FZR1_BUB1B_MAD2L1_PTTG2_ANAPC10	0.233	31	32	combination
_FZR1_BUB1B_MAD2L1_PTTG2_CCNB3	0.0678	31	32	combination
_FZR1_BUB1B_MAD2L1_ANAPC10_CCNB3	0.31	31	32	combination
_FZR1_BUB1B_CDC20_PTTG1_CCNB2	0.61	31	32	combination
_FZR1_BUB1B_CDC20_PTTG1_PTTG2	0.271	31	32	combination
_FZR1_BUB1B_CDC20_PTTG1_ANAPC10	0.52	31	32	combination
_FZR1_BUB1B_CDC20_PTTG1_CCNB3	0.31	31	32	combination
_FZR1_BUB1B_CDC20_CCNB2_PTTG2	0.271	31	32	combination
_FZR1_BUB1B_CDC20_CCNB2_ANAPC10	0.952	31	32	combination
_FZR1_BUB1B_CDC20_CCNB2_CCNB3	0.31	31	32	combination
_FZR1_BUB1B_CDC20_PTTG2_ANAPC10	0.249	31	32	combination
_FZR1_BUB1B_CDC20_PTTG2_CCNB3	0.0962	31	32	combination
_FZR1_BUB1B_CDC20_ANAPC10_CCNB3	0.373	31	32	combination
_FZR1_BUB1B_PTTG1_CCNB2_PTTG2	0.507	31	32	combination
_FZR1_BUB1B_PTTG1_CCNB2_ANAPC10	0.43	31	32	combination
_FZR1_BUB1B_PTTG1_CCNB2_CCNB3	0.293	31	32	combination
_FZR1_BUB1B_PTTG1_PTTG2_ANAPC10	0.613	31	32	combination
_FZR1_BUB1B_PTTG1_PTTG2_CCNB3	0.116	31	32	combination
_FZR1_BUB1B_PTTG1_ANAPC10_CCNB3	0.338	31	32	combination
_FZR1_BUB1B_CCNB2_PTTG2_ANAPC10	0.656	31	32	combination
_FZR1_BUB1B_CCNB2_PTTG2_CCNB3	0.116	31	32	combination
_FZR1_BUB1B_CCNB2_ANAPC10_CCNB3	0.391	31	32	combination
_FZR1_BUB1B_PTTG2_ANAPC10_CCNB3	0.165	31	32	combination
_FZR1_CCNB1_CDK1_MAD2L1_CDC20	0.178	31	32	combination
_FZR1_CCNB1_CDK1_MAD2L1_PTTG1	0.14	31	32	combination
_FZR1_CCNB1_CDK1_MAD2L1_CCNB2	0.126	31	32	combination
_FZR1_CCNB1_CDK1_MAD2L1_PTTG2	0.109	31	32	combination
_FZR1_CCNB1_CDK1_MAD2L1_ANAPC10	0.126	31	32	combination
_FZR1_CCNB1_CDK1_MAD2L1_CCNB3	0.143	31	32	combination
_FZR1_CCNB1_CDK1_CDC20_PTTG1	0.637	31	32	combination
_FZR1_CCNB1_CDK1_CDC20_CCNB2	0.373	31	32	combination
_FZR1_CCNB1_CDK1_CDC20_PTTG2	0.23	31	32	combination
_FZR1_CCNB1_CDK1_CDC20_ANAPC10	0.366	31	32	combination
_FZR1_CCNB1_CDK1_CDC20_CCNB3	0.333	31	32	combination
_FZR1_CCNB1_CDK1_PTTG1_CCNB2	0.328	31	32	combination
_FZR1_CCNB1_CDK1_PTTG1_PTTG2	0.336	31	32	combination
_FZR1_CCNB1_CDK1_PTTG1_ANAPC10	0.343	31	32	combination
_FZR1_CCNB1_CDK1_PTTG1_CCNB3	0.353	31	32	combination
_FZR1_CCNB1_CDK1_CCNB2_PTTG2	0.336	31	32	combination
_FZR1_CCNB1_CDK1_CCNB2_ANAPC10	0.366	31	32	combination
_FZR1_CCNB1_CDK1_CCNB2_CCNB3	0.127	31	32	combination
_FZR1_CCNB1_CDK1_PTTG2_ANAPC10	0.326	31	32	combination
_FZR1_CCNB1_CDK1_PTTG2_CCNB3	0.111	31	32	combination
_FZR1_CCNB1_CDK1_ANAPC10_CCNB3	0.317	31	32	combination
_FZR1_CCNB1_MAD2L1_CDC20_PTTG1	0.312	31	32	combination
_FZR1_CCNB1_MAD2L1_CDC20_CCNB2	0.17	31	32	combination
_FZR1_CCNB1_MAD2L1_CDC20_PTTG2	0.109	31	32	combination
_FZR1_CCNB1_MAD2L1_CDC20_ANAPC10	0.145	31	32	combination
_FZR1_CCNB1_MAD2L1_CDC20_CCNB3	0.17	31	32	combination
_FZR1_CCNB1_MAD2L1_PTTG1_CCNB2	0.14	31	32	combination
_FZR1_CCNB1_MAD2L1_PTTG1_PTTG2	0.186	31	32	combination
_FZR1_CCNB1_MAD2L1_PTTG1_ANAPC10	0.366	31	32	combination
_FZR1_CCNB1_MAD2L1_PTTG1_CCNB3	0.14	31	32	combination
_FZR1_CCNB1_MAD2L1_CCNB2_PTTG2	0.131	31	32	combination
_FZR1_CCNB1_MAD2L1_CCNB2_ANAPC10	0.366	31	32	combination
_FZR1_CCNB1_MAD2L1_CCNB2_CCNB3	0.0355	31	32	combination
_FZR1_CCNB1_MAD2L1_PTTG2_ANAPC10	0.109	31	32	combination
_FZR1_CCNB1_MAD2L1_PTTG2_CCNB3	0.0391	31	32	combination
_FZR1_CCNB1_MAD2L1_ANAPC10_CCNB3	0.145	31	32	combination
_FZR1_CCNB1_CDC20_PTTG1_CCNB2	0.293	31	32	combination
_FZR1_CCNB1_CDC20_PTTG1_PTTG2	0.31	31	32	combination
_FZR1_CCNB1_CDC20_PTTG1_ANAPC10	0.14	31	32	combination
_FZR1_CCNB1_CDC20_PTTG1_CCNB3	0.367	31	32	combination
_FZR1_CCNB1_CDC20_CCNB2_PTTG2	0.109	31	32	combination
_FZR1_CCNB1_CDC20_CCNB2_ANAPC10	0.14	31	32	combination
_FZR1_CCNB1_CDC20_CCNB2_CCNB3	0.282	31	32	combination
_FZR1_CCNB1_CDC20_PTTG2_ANAPC10	0.262	31	32	combination
_FZR1_CCNB1_CDC20_PTTG2_CCNB3	0.161	31	32	combination
_FZR1_CCNB1_CDC20_ANAPC10_CCNB3	0.373	31	32	combination
_FZR1_CCNB1_PTTG1_CCNB2_PTTG2	0.411	31	32	combination
_FZR1_CCNB1_PTTG1_CCNB2_ANAPC10	0.343	31	32	combination
_FZR1_CCNB1_PTTG1_CCNB2_CCNB3	0.328	31	32	combination
_FZR1_CCNB1_PTTG1_PTTG2_ANAPC10	0.656	31	32	combination
_FZR1_CCNB1_PTTG1_PTTG2_CCNB3	0.227	31	32	combination
_FZR1_CCNB1_PTTG1_ANAPC10_CCNB3	0.343	31	32	combination
_FZR1_CCNB1_CCNB2_PTTG2_ANAPC10	0.533	31	32	combination
_FZR1_CCNB1_CCNB2_PTTG2_CCNB3	0.251	31	32	combination
_FZR1_CCNB1_CCNB2_ANAPC10_CCNB3	0.391	31	32	combination
_FZR1_CCNB1_PTTG2_ANAPC10_CCNB3	0.663	31	32	combination
_FZR1_CDK1_MAD2L1_CDC20_PTTG1	0.27	31	32	combination
_FZR1_CDK1_MAD2L1_CDC20_CCNB2	0.114	31	32	combination
_FZR1_CDK1_MAD2L1_CDC20_PTTG2	0.0367	31	32	combination
_FZR1_CDK1_MAD2L1_CDC20_ANAPC10	0.252	31	32	combination
_FZR1_CDK1_MAD2L1_CDC20_CCNB3	0.176	31	32	combination
_FZR1_CDK1_MAD2L1_PTTG1_CCNB2	0.14	31	32	combination
_FZR1_CDK1_MAD2L1_PTTG1_PTTG2	0.233	31	32	combination
_FZR1_CDK1_MAD2L1_PTTG1_ANAPC10	0.347	31	32	combination
_FZR1_CDK1_MAD2L1_PTTG1_CCNB3	0.145	31	32	combination
_FZR1_CDK1_MAD2L1_CCNB2_PTTG2	0.0618	31	32	combination
_FZR1_CDK1_MAD2L1_CCNB2_ANAPC10	0.347	31	32	combination
_FZR1_CDK1_MAD2L1_CCNB2_CCNB3	0.05	31	32	combination
_FZR1_CDK1_MAD2L1_PTTG2_ANAPC10	0.213	31	32	combination
_FZR1_CDK1_MAD2L1_PTTG2_CCNB3	0.023	31	32	combination
_FZR1_CDK1_MAD2L1_ANAPC10_CCNB3	0.0908	31	32	combination
_FZR1_CDK1_CDC20_PTTG1_CCNB2	0.293	31	32	combination
_FZR1_CDK1_CDC20_PTTG1_PTTG2	0.683	31	32	combination
_FZR1_CDK1_CDC20_PTTG1_ANAPC10	0.314	31	32	combination
_FZR1_CDK1_CDC20_PTTG1_CCNB3	0.312	31	32	combination
_FZR1_CDK1_CDC20_CCNB2_PTTG2	0.271	31	32	combination
_FZR1_CDK1_CDC20_CCNB2_ANAPC10	0.579	31	32	combination
_FZR1_CDK1_CDC20_CCNB2_CCNB3	0.136	31	32	combination
_FZR1_CDK1_CDC20_PTTG2_ANAPC10	0.533	31	32	combination
_FZR1_CDK1_CDC20_PTTG2_CCNB3	0.159	31	32	combination
_FZR1_CDK1_CDC20_ANAPC10_CCNB3	0.382	31	32	combination
_FZR1_CDK1_PTTG1_CCNB2_PTTG2	0.507	31	32	combination
_FZR1_CDK1_PTTG1_CCNB2_ANAPC10	0.43	31	32	combination
_FZR1_CDK1_PTTG1_CCNB2_CCNB3	0.229	31	32	combination
_FZR1_CDK1_PTTG1_PTTG2_ANAPC10	0.585	31	32	combination
_FZR1_CDK1_PTTG1_PTTG2_CCNB3	0.227	31	32	combination
_FZR1_CDK1_PTTG1_ANAPC10_CCNB3	0.567	31	32	combination
_FZR1_CDK1_CCNB2_PTTG2_ANAPC10	0.656	31	32	combination
_FZR1_CDK1_CCNB2_PTTG2_CCNB3	0.159	31	32	combination
_FZR1_CDK1_CCNB2_ANAPC10_CCNB3	0.61	31	32	combination
_FZR1_CDK1_PTTG2_ANAPC10_CCNB3	0.165	31	32	combination
_FZR1_MAD2L1_CDC20_PTTG1_CCNB2	0.136	31	32	combination
_FZR1_MAD2L1_CDC20_PTTG1_PTTG2	0.102	31	32	combination
_FZR1_MAD2L1_CDC20_PTTG1_ANAPC10	0.245	31	32	combination
_FZR1_MAD2L1_CDC20_PTTG1_CCNB3	0.153	31	32	combination
_FZR1_MAD2L1_CDC20_CCNB2_PTTG2	0.102	31	32	combination
_FZR1_MAD2L1_CDC20_CCNB2_ANAPC10	0.0918	31	32	combination
_FZR1_MAD2L1_CDC20_CCNB2_CCNB3	0.153	31	32	combination
_FZR1_MAD2L1_CDC20_PTTG2_ANAPC10	0.233	31	32	combination
_FZR1_MAD2L1_CDC20_PTTG2_CCNB3	0.0377	31	32	combination
_FZR1_MAD2L1_CDC20_ANAPC10_CCNB3	0.382	31	32	combination
_FZR1_MAD2L1_PTTG1_CCNB2_PTTG2	0.167	31	32	combination
_FZR1_MAD2L1_PTTG1_CCNB2_ANAPC10	0.14	31	32	combination
_FZR1_MAD2L1_PTTG1_CCNB2_CCNB3	0.0361	31	32	combination
_FZR1_MAD2L1_PTTG1_PTTG2_ANAPC10	0.233	31	32	combination
_FZR1_MAD2L1_PTTG1_PTTG2_CCNB3	0.0881	31	32	combination
_FZR1_MAD2L1_PTTG1_ANAPC10_CCNB3	0.261	31	32	combination
_FZR1_MAD2L1_CCNB2_PTTG2_ANAPC10	0.233	31	32	combination
_FZR1_MAD2L1_CCNB2_PTTG2_CCNB3	0.0678	31	32	combination
_FZR1_MAD2L1_CCNB2_ANAPC10_CCNB3	0.31	31	32	combination
_FZR1_MAD2L1_PTTG2_ANAPC10_CCNB3	0.159	31	32	combination
_FZR1_CDC20_PTTG1_CCNB2_PTTG2	0.271	31	32	combination
_FZR1_CDC20_PTTG1_CCNB2_ANAPC10	0.314	31	32	combination
_FZR1_CDC20_PTTG1_CCNB2_CCNB3	0.232	31	32	combination
_FZR1_CDC20_PTTG1_PTTG2_ANAPC10	0.494	31	32	combination
_FZR1_CDC20_PTTG1_PTTG2_CCNB3	0.0937	31	32	combination
_FZR1_CDC20_PTTG1_ANAPC10_CCNB3	0.177	31	32	combination
_FZR1_CDC20_CCNB2_PTTG2_ANAPC10	0.533	31	32	combination
_FZR1_CDC20_CCNB2_PTTG2_CCNB3	0.259	31	32	combination
_FZR1_CDC20_CCNB2_ANAPC10_CCNB3	0.373	31	32	combination
_FZR1_CDC20_PTTG2_ANAPC10_CCNB3	0.107	31	32	combination
_FZR1_PTTG1_CCNB2_PTTG2_ANAPC10	0.613	31	32	combination
_FZR1_PTTG1_CCNB2_PTTG2_CCNB3	0.113	31	32	combination
_FZR1_PTTG1_CCNB2_ANAPC10_CCNB3	0.14	31	32	combination
_FZR1_PTTG1_PTTG2_ANAPC10_CCNB3	0.43	31	32	combination
_FZR1_CCNB2_PTTG2_ANAPC10_CCNB3	0.165	31	32	combination
_ANAPC7_PPP3CA_BUB1B_CCNB1_CDK1	0.0286	31	32	combination
_ANAPC7_PPP3CA_BUB1B_CCNB1_MAD2L1	0.0468	31	32	combination
_ANAPC7_PPP3CA_BUB1B_CCNB1_CDC20	0.0676	31	32	combination
_ANAPC7_PPP3CA_BUB1B_CCNB1_PTTG1	0.0112	31	32	combination
_ANAPC7_PPP3CA_BUB1B_CCNB1_CCNB2	0.0161	31	32	combination
_ANAPC7_PPP3CA_BUB1B_CCNB1_PTTG2	0.013	31	32	combination
_ANAPC7_PPP3CA_BUB1B_CCNB1_ANAPC10	0.0727	31	32	combination
_ANAPC7_PPP3CA_BUB1B_CCNB1_CCNB3	0.0179	31	32	combination
_ANAPC7_PPP3CA_BUB1B_CDK1_MAD2L1	0.0982	31	32	combination
_ANAPC7_PPP3CA_BUB1B_CDK1_CDC20	0.0141	31	32	combination
_ANAPC7_PPP3CA_BUB1B_CDK1_PTTG1	0.0483	31	32	combination
_ANAPC7_PPP3CA_BUB1B_CDK1_CCNB2	0.0141	31	32	combination
_ANAPC7_PPP3CA_BUB1B_CDK1_PTTG2	0.00768	31	32	combination
_ANAPC7_PPP3CA_BUB1B_CDK1_ANAPC10	0.124	31	32	combination
_ANAPC7_PPP3CA_BUB1B_CDK1_CCNB3	0.0294	31	32	combination
_ANAPC7_PPP3CA_BUB1B_MAD2L1_CDC20	0.0286	31	32	combination
_ANAPC7_PPP3CA_BUB1B_MAD2L1_PTTG1	0.00151	31	32	combination
_ANAPC7_PPP3CA_BUB1B_MAD2L1_CCNB2	0.0642	31	32	combination
_ANAPC7_PPP3CA_BUB1B_MAD2L1_PTTG2	0.00179	31	32	combination
_ANAPC7_PPP3CA_BUB1B_MAD2L1_ANAPC10	0.0523	31	32	combination
_ANAPC7_PPP3CA_BUB1B_MAD2L1_CCNB3	0.0146	31	32	combination
_ANAPC7_PPP3CA_BUB1B_CDC20_PTTG1	0.0676	31	32	combination
_ANAPC7_PPP3CA_BUB1B_CDC20_CCNB2	0.0676	31	32	combination
_ANAPC7_PPP3CA_BUB1B_CDC20_PTTG2	0.0216	31	32	combination
_ANAPC7_PPP3CA_BUB1B_CDC20_ANAPC10	0.174	31	32	combination
_ANAPC7_PPP3CA_BUB1B_CDC20_CCNB3	0.0722	31	32	combination
_ANAPC7_PPP3CA_BUB1B_PTTG1_CCNB2	0.0371	31	32	combination
_ANAPC7_PPP3CA_BUB1B_PTTG1_PTTG2	0.0181	31	32	combination
_ANAPC7_PPP3CA_BUB1B_PTTG1_ANAPC10	0.0727	31	32	combination
_ANAPC7_PPP3CA_BUB1B_PTTG1_CCNB3	0.0116	31	32	combination
_ANAPC7_PPP3CA_BUB1B_CCNB2_PTTG2	0.00501	31	32	combination
_ANAPC7_PPP3CA_BUB1B_CCNB2_ANAPC10	0.174	31	32	combination
_ANAPC7_PPP3CA_BUB1B_CCNB2_CCNB3	0.0627	31	32	combination
_ANAPC7_PPP3CA_BUB1B_PTTG2_ANAPC10	0.0268	31	32	combination
_ANAPC7_PPP3CA_BUB1B_PTTG2_CCNB3	0.00768	31	32	combination
_ANAPC7_PPP3CA_BUB1B_ANAPC10_CCNB3	0.166	31	32	combination
_ANAPC7_PPP3CA_CCNB1_CDK1_MAD2L1	0.0468	31	32	combination
_ANAPC7_PPP3CA_CCNB1_CDK1_CDC20	0.0676	31	32	combination
_ANAPC7_PPP3CA_CCNB1_CDK1_PTTG1	0.0572	31	32	combination
_ANAPC7_PPP3CA_CCNB1_CDK1_CCNB2	0.00867	31	32	combination
_ANAPC7_PPP3CA_CCNB1_CDK1_PTTG2	0.002	31	32	combination
_ANAPC7_PPP3CA_CCNB1_CDK1_ANAPC10	0.0994	31	32	combination
_ANAPC7_PPP3CA_CCNB1_CDK1_CCNB3	0.0206	31	32	combination
_ANAPC7_PPP3CA_CCNB1_MAD2L1_CDC20	0.0286	31	32	combination
_ANAPC7_PPP3CA_CCNB1_MAD2L1_PTTG1	0.00739	31	32	combination
_ANAPC7_PPP3CA_CCNB1_MAD2L1_CCNB2	0.0286	31	32	combination
_ANAPC7_PPP3CA_CCNB1_MAD2L1_PTTG2	0.000517	31	32	combination
_ANAPC7_PPP3CA_CCNB1_MAD2L1_ANAPC10	0.0659	31	32	combination
_ANAPC7_PPP3CA_CCNB1_MAD2L1_CCNB3	0.0163	31	32	combination
_ANAPC7_PPP3CA_CCNB1_CDC20_PTTG1	0.0572	31	32	combination
_ANAPC7_PPP3CA_CCNB1_CDC20_CCNB2	0.0676	31	32	combination
_ANAPC7_PPP3CA_CCNB1_CDC20_PTTG2	0.0817	31	32	combination
_ANAPC7_PPP3CA_CCNB1_CDC20_ANAPC10	0.0904	31	32	combination
_ANAPC7_PPP3CA_CCNB1_CDC20_CCNB3	0.0506	31	32	combination
_ANAPC7_PPP3CA_CCNB1_PTTG1_CCNB2	0.0438	31	32	combination
_ANAPC7_PPP3CA_CCNB1_PTTG1_PTTG2	0.0053	31	32	combination
_ANAPC7_PPP3CA_CCNB1_PTTG1_ANAPC10	0.0173	31	32	combination
_ANAPC7_PPP3CA_CCNB1_PTTG1_CCNB3	0.0346	31	32	combination
_ANAPC7_PPP3CA_CCNB1_CCNB2_PTTG2	0.013	31	32	combination
_ANAPC7_PPP3CA_CCNB1_CCNB2_ANAPC10	0.0173	31	32	combination
_ANAPC7_PPP3CA_CCNB1_CCNB2_CCNB3	0.0416	31	32	combination
_ANAPC7_PPP3CA_CCNB1_PTTG2_ANAPC10	0.00625	31	32	combination
_ANAPC7_PPP3CA_CCNB1_PTTG2_CCNB3	0.00688	31	32	combination
_ANAPC7_PPP3CA_CCNB1_ANAPC10_CCNB3	0.0924	31	32	combination
_ANAPC7_PPP3CA_CDK1_MAD2L1_CDC20	0.0982	31	32	combination
_ANAPC7_PPP3CA_CDK1_MAD2L1_PTTG1	0.00385	31	32	combination
_ANAPC7_PPP3CA_CDK1_MAD2L1_CCNB2	0.0982	31	32	combination
_ANAPC7_PPP3CA_CDK1_MAD2L1_PTTG2	0.0115	31	32	combination
_ANAPC7_PPP3CA_CDK1_MAD2L1_ANAPC10	0.0659	31	32	combination
_ANAPC7_PPP3CA_CDK1_MAD2L1_CCNB3	0.0417	31	32	combination
_ANAPC7_PPP3CA_CDK1_CDC20_PTTG1	0.00981	31	32	combination
_ANAPC7_PPP3CA_CDK1_CDC20_CCNB2	0.0613	31	32	combination
_ANAPC7_PPP3CA_CDK1_CDC20_PTTG2	0.00768	31	32	combination
_ANAPC7_PPP3CA_CDK1_CDC20_ANAPC10	0.174	31	32	combination
_ANAPC7_PPP3CA_CDK1_CDC20_CCNB3	0.0722	31	32	combination
_ANAPC7_PPP3CA_CDK1_PTTG1_CCNB2	0.00981	31	32	combination
_ANAPC7_PPP3CA_CDK1_PTTG1_PTTG2	0.00768	31	32	combination
_ANAPC7_PPP3CA_CDK1_PTTG1_ANAPC10	0.0994	31	32	combination
_ANAPC7_PPP3CA_CDK1_PTTG1_CCNB3	0.0342	31	32	combination
_ANAPC7_PPP3CA_CDK1_CCNB2_PTTG2	0.00768	31	32	combination
_ANAPC7_PPP3CA_CDK1_CCNB2_ANAPC10	0.0659	31	32	combination
_ANAPC7_PPP3CA_CDK1_CCNB2_CCNB3	0.0756	31	32	combination
_ANAPC7_PPP3CA_CDK1_PTTG2_ANAPC10	0.00346	31	32	combination
_ANAPC7_PPP3CA_CDK1_PTTG2_CCNB3	0.0045	31	32	combination
_ANAPC7_PPP3CA_CDK1_ANAPC10_CCNB3	0.049	31	32	combination
_ANAPC7_PPP3CA_MAD2L1_CDC20_PTTG1	0.0207	31	32	combination
_ANAPC7_PPP3CA_MAD2L1_CDC20_CCNB2	0.0141	31	32	combination
_ANAPC7_PPP3CA_MAD2L1_CDC20_PTTG2	0.00412	31	32	combination
_ANAPC7_PPP3CA_MAD2L1_CDC20_ANAPC10	0.0982	31	32	combination
_ANAPC7_PPP3CA_MAD2L1_CDC20_CCNB3	0.0464	31	32	combination
_ANAPC7_PPP3CA_MAD2L1_PTTG1_CCNB2	0.00311	31	32	combination
_ANAPC7_PPP3CA_MAD2L1_PTTG1_PTTG2	0.00226	31	32	combination
_ANAPC7_PPP3CA_MAD2L1_PTTG1_ANAPC10	0.0172	31	32	combination
_ANAPC7_PPP3CA_MAD2L1_PTTG1_CCNB3	0.0131	31	32	combination
_ANAPC7_PPP3CA_MAD2L1_CCNB2_PTTG2	0.00226	31	32	combination
_ANAPC7_PPP3CA_MAD2L1_CCNB2_ANAPC10	0.0659	31	32	combination
_ANAPC7_PPP3CA_MAD2L1_CCNB2_CCNB3	0.0417	31	32	combination
_ANAPC7_PPP3CA_MAD2L1_PTTG2_ANAPC10	0.00346	31	32	combination
_ANAPC7_PPP3CA_MAD2L1_PTTG2_CCNB3	0.00366	31	32	combination
_ANAPC7_PPP3CA_MAD2L1_ANAPC10_CCNB3	0.101	31	32	combination
_ANAPC7_PPP3CA_CDC20_PTTG1_CCNB2	0.0676	31	32	combination
_ANAPC7_PPP3CA_CDC20_PTTG1_PTTG2	0.0216	31	32	combination
_ANAPC7_PPP3CA_CDC20_PTTG1_ANAPC10	0.0173	31	32	combination
_ANAPC7_PPP3CA_CDC20_PTTG1_CCNB3	0.216	31	32	combination
_ANAPC7_PPP3CA_CDC20_CCNB2_PTTG2	0.0216	31	32	combination
_ANAPC7_PPP3CA_CDC20_CCNB2_ANAPC10	0.0528	31	32	combination
_ANAPC7_PPP3CA_CDC20_CCNB2_CCNB3	0.216	31	32	combination
_ANAPC7_PPP3CA_CDC20_PTTG2_ANAPC10	0.00495	31	32	combination
_ANAPC7_PPP3CA_CDC20_PTTG2_CCNB3	0.00768	31	32	combination
_ANAPC7_PPP3CA_CDC20_ANAPC10_CCNB3	0.291	31	32	combination
_ANAPC7_PPP3CA_PTTG1_CCNB2_PTTG2	0.0181	31	32	combination
_ANAPC7_PPP3CA_PTTG1_CCNB2_ANAPC10	0.0414	31	32	combination
_ANAPC7_PPP3CA_PTTG1_CCNB2_CCNB3	0.00636	31	32	combination
_ANAPC7_PPP3CA_PTTG1_PTTG2_ANAPC10	0.0317	31	32	combination
_ANAPC7_PPP3CA_PTTG1_PTTG2_CCNB3	0.00768	31	32	combination
_ANAPC7_PPP3CA_PTTG1_ANAPC10_CCNB3	0.0676	31	32	combination
_ANAPC7_PPP3CA_CCNB2_PTTG2_ANAPC10	0.0066	31	32	combination
_ANAPC7_PPP3CA_CCNB2_PTTG2_CCNB3	0.00768	31	32	combination
_ANAPC7_PPP3CA_CCNB2_ANAPC10_CCNB3	0.166	31	32	combination
_ANAPC7_PPP3CA_PTTG2_ANAPC10_CCNB3	0.00128	31	32	combination
_ANAPC7_BUB1B_CCNB1_CDK1_MAD2L1	0.317	31	32	combination
_ANAPC7_BUB1B_CCNB1_CDK1_CDC20	0.352	31	32	combination
_ANAPC7_BUB1B_CCNB1_CDK1_PTTG1	0.343	31	32	combination
_ANAPC7_BUB1B_CCNB1_CDK1_CCNB2	0.129	31	32	combination
_ANAPC7_BUB1B_CCNB1_CDK1_PTTG2	0.507	31	32	combination
_ANAPC7_BUB1B_CCNB1_CDK1_ANAPC10	0.343	31	32	combination
_ANAPC7_BUB1B_CCNB1_CDK1_CCNB3	0.304	31	32	combination
_ANAPC7_BUB1B_CCNB1_MAD2L1_CDC20	0.373	31	32	combination
_ANAPC7_BUB1B_CCNB1_MAD2L1_PTTG1	0.343	31	32	combination
_ANAPC7_BUB1B_CCNB1_MAD2L1_CCNB2	0.129	31	32	combination
_ANAPC7_BUB1B_CCNB1_MAD2L1_PTTG2	0.271	31	32	combination
_ANAPC7_BUB1B_CCNB1_MAD2L1_ANAPC10	0.343	31	32	combination
_ANAPC7_BUB1B_CCNB1_MAD2L1_CCNB3	0.34	31	32	combination
_ANAPC7_BUB1B_CCNB1_CDC20_PTTG1	0.631	31	32	combination
_ANAPC7_BUB1B_CCNB1_CDC20_CCNB2	0.695	31	32	combination
_ANAPC7_BUB1B_CCNB1_CDC20_PTTG2	0.507	31	32	combination
_ANAPC7_BUB1B_CCNB1_CDC20_ANAPC10	0.521	31	32	combination
_ANAPC7_BUB1B_CCNB1_CDC20_CCNB3	0.583	31	32	combination
_ANAPC7_BUB1B_CCNB1_PTTG1_CCNB2	0.331	31	32	combination
_ANAPC7_BUB1B_CCNB1_PTTG1_PTTG2	0.507	31	32	combination
_ANAPC7_BUB1B_CCNB1_PTTG1_ANAPC10	0.343	31	32	combination
_ANAPC7_BUB1B_CCNB1_PTTG1_CCNB3	0.258	31	32	combination
_ANAPC7_BUB1B_CCNB1_CCNB2_PTTG2	0.507	31	32	combination
_ANAPC7_BUB1B_CCNB1_CCNB2_ANAPC10	0.683	31	32	combination
_ANAPC7_BUB1B_CCNB1_CCNB2_CCNB3	0.298	31	32	combination
_ANAPC7_BUB1B_CCNB1_PTTG2_ANAPC10	0.656	31	32	combination
_ANAPC7_BUB1B_CCNB1_PTTG2_CCNB3	0.489	31	32	combination
_ANAPC7_BUB1B_CCNB1_ANAPC10_CCNB3	0.343	31	32	combination
_ANAPC7_BUB1B_CDK1_MAD2L1_CDC20	0.579	31	32	combination
_ANAPC7_BUB1B_CDK1_MAD2L1_PTTG1	0.754	31	32	combination
_ANAPC7_BUB1B_CDK1_MAD2L1_CCNB2	0.388	31	32	combination
_ANAPC7_BUB1B_CDK1_MAD2L1_PTTG2	0.0618	31	32	combination
_ANAPC7_BUB1B_CDK1_MAD2L1_ANAPC10	0.182	31	32	combination
_ANAPC7_BUB1B_CDK1_MAD2L1_CCNB3	0.254	31	32	combination
_ANAPC7_BUB1B_CDK1_CDC20_PTTG1	0.481	31	32	combination
_ANAPC7_BUB1B_CDK1_CDC20_CCNB2	0.815	31	32	combination
_ANAPC7_BUB1B_CDK1_CDC20_PTTG2	0.507	31	32	combination
_ANAPC7_BUB1B_CDK1_CDC20_ANAPC10	0.875	31	32	combination
_ANAPC7_BUB1B_CDK1_CDC20_CCNB3	0.439	31	32	combination
_ANAPC7_BUB1B_CDK1_PTTG1_CCNB2	0.311	31	32	combination
_ANAPC7_BUB1B_CDK1_PTTG1_PTTG2	0.469	31	32	combination
_ANAPC7_BUB1B_CDK1_PTTG1_ANAPC10	0.98	31	32	combination
_ANAPC7_BUB1B_CDK1_PTTG1_CCNB3	0.602	31	32	combination
_ANAPC7_BUB1B_CDK1_CCNB2_PTTG2	0.507	31	32	combination
_ANAPC7_BUB1B_CDK1_CCNB2_ANAPC10	0.646	31	32	combination
_ANAPC7_BUB1B_CDK1_CCNB2_CCNB3	0.279	31	32	combination
_ANAPC7_BUB1B_CDK1_PTTG2_ANAPC10	0.656	31	32	combination
_ANAPC7_BUB1B_CDK1_PTTG2_CCNB3	0.246	31	32	combination
_ANAPC7_BUB1B_CDK1_ANAPC10_CCNB3	0.341	31	32	combination
_ANAPC7_BUB1B_MAD2L1_CDC20_PTTG1	0.627	31	32	combination
_ANAPC7_BUB1B_MAD2L1_CDC20_CCNB2	0.305	31	32	combination
_ANAPC7_BUB1B_MAD2L1_CDC20_PTTG2	0.271	31	32	combination
_ANAPC7_BUB1B_MAD2L1_CDC20_ANAPC10	0.875	31	32	combination
_ANAPC7_BUB1B_MAD2L1_CDC20_CCNB3	0.114	31	32	combination
_ANAPC7_BUB1B_MAD2L1_PTTG1_CCNB2	0.388	31	32	combination
_ANAPC7_BUB1B_MAD2L1_PTTG1_PTTG2	0.469	31	32	combination
_ANAPC7_BUB1B_MAD2L1_PTTG1_ANAPC10	0.646	31	32	combination
_ANAPC7_BUB1B_MAD2L1_PTTG1_CCNB3	0.302	31	32	combination
_ANAPC7_BUB1B_MAD2L1_CCNB2_PTTG2	0.167	31	32	combination
_ANAPC7_BUB1B_MAD2L1_CCNB2_ANAPC10	0.875	31	32	combination
_ANAPC7_BUB1B_MAD2L1_CCNB2_CCNB3	0.279	31	32	combination
_ANAPC7_BUB1B_MAD2L1_PTTG2_ANAPC10	0.475	31	32	combination
_ANAPC7_BUB1B_MAD2L1_PTTG2_CCNB3	0.178	31	32	combination
_ANAPC7_BUB1B_MAD2L1_ANAPC10_CCNB3	0.291	31	32	combination
_ANAPC7_BUB1B_CDC20_PTTG1_CCNB2	0.507	31	32	combination
_ANAPC7_BUB1B_CDC20_PTTG1_PTTG2	0.469	31	32	combination
_ANAPC7_BUB1B_CDC20_PTTG1_ANAPC10	0.627	31	32	combination
_ANAPC7_BUB1B_CDC20_PTTG1_CCNB3	0.464	31	32	combination
_ANAPC7_BUB1B_CDC20_CCNB2_PTTG2	0.507	31	32	combination
_ANAPC7_BUB1B_CDC20_CCNB2_ANAPC10	0.803	31	32	combination
_ANAPC7_BUB1B_CDC20_CCNB2_CCNB3	0.36	31	32	combination
_ANAPC7_BUB1B_CDC20_PTTG2_ANAPC10	0.656	31	32	combination
_ANAPC7_BUB1B_CDC20_PTTG2_CCNB3	0.0962	31	32	combination
_ANAPC7_BUB1B_CDC20_ANAPC10_CCNB3	0.854	31	32	combination
_ANAPC7_BUB1B_PTTG1_CCNB2_PTTG2	0.469	31	32	combination
_ANAPC7_BUB1B_PTTG1_CCNB2_ANAPC10	0.748	31	32	combination
_ANAPC7_BUB1B_PTTG1_CCNB2_CCNB3	0.59	31	32	combination
_ANAPC7_BUB1B_PTTG1_PTTG2_ANAPC10	0.613	31	32	combination
_ANAPC7_BUB1B_PTTG1_PTTG2_CCNB3	0.469	31	32	combination
_ANAPC7_BUB1B_PTTG1_ANAPC10_CCNB3	0.565	31	32	combination
_ANAPC7_BUB1B_CCNB2_PTTG2_ANAPC10	0.482	31	32	combination
_ANAPC7_BUB1B_CCNB2_PTTG2_CCNB3	0.469	31	32	combination
_ANAPC7_BUB1B_CCNB2_ANAPC10_CCNB3	0.338	31	32	combination
_ANAPC7_BUB1B_PTTG2_ANAPC10_CCNB3	0.417	31	32	combination
_ANAPC7_CCNB1_CDK1_MAD2L1_CDC20	0.242	31	32	combination
_ANAPC7_CCNB1_CDK1_MAD2L1_PTTG1	0.343	31	32	combination
_ANAPC7_CCNB1_CDK1_MAD2L1_CCNB2	0.106	31	32	combination
_ANAPC7_CCNB1_CDK1_MAD2L1_PTTG2	0.109	31	32	combination
_ANAPC7_CCNB1_CDK1_MAD2L1_ANAPC10	0.601	31	32	combination
_ANAPC7_CCNB1_CDK1_MAD2L1_CCNB3	0.348	31	32	combination
_ANAPC7_CCNB1_CDK1_CDC20_PTTG1	0.307	31	32	combination
_ANAPC7_CCNB1_CDK1_CDC20_CCNB2	0.352	31	32	combination
_ANAPC7_CCNB1_CDK1_CDC20_PTTG2	0.245	31	32	combination
_ANAPC7_CCNB1_CDK1_CDC20_ANAPC10	0.521	31	32	combination
_ANAPC7_CCNB1_CDK1_CDC20_CCNB3	0.304	31	32	combination
_ANAPC7_CCNB1_CDK1_PTTG1_CCNB2	0.343	31	32	combination
_ANAPC7_CCNB1_CDK1_PTTG1_PTTG2	0.984	31	32	combination
_ANAPC7_CCNB1_CDK1_PTTG1_ANAPC10	0.343	31	32	combination
_ANAPC7_CCNB1_CDK1_PTTG1_CCNB3	0.343	31	32	combination
_ANAPC7_CCNB1_CDK1_CCNB2_PTTG2	0.507	31	32	combination
_ANAPC7_CCNB1_CDK1_CCNB2_ANAPC10	0.343	31	32	combination
_ANAPC7_CCNB1_CDK1_CCNB2_CCNB3	0.106	31	32	combination
_ANAPC7_CCNB1_CDK1_PTTG2_ANAPC10	0.914	31	32	combination
_ANAPC7_CCNB1_CDK1_PTTG2_CCNB3	0.441	31	32	combination
_ANAPC7_CCNB1_CDK1_ANAPC10_CCNB3	0.297	31	32	combination
_ANAPC7_CCNB1_MAD2L1_CDC20_PTTG1	0.245	31	32	combination
_ANAPC7_CCNB1_MAD2L1_CDC20_CCNB2	0.12	31	32	combination
_ANAPC7_CCNB1_MAD2L1_CDC20_PTTG2	0.073	31	32	combination
_ANAPC7_CCNB1_MAD2L1_CDC20_ANAPC10	0.259	31	32	combination
_ANAPC7_CCNB1_MAD2L1_CDC20_CCNB3	0.118	31	32	combination
_ANAPC7_CCNB1_MAD2L1_PTTG1_CCNB2	0.129	31	32	combination
_ANAPC7_CCNB1_MAD2L1_PTTG1_PTTG2	0.233	31	32	combination
_ANAPC7_CCNB1_MAD2L1_PTTG1_ANAPC10	0.343	31	32	combination
_ANAPC7_CCNB1_MAD2L1_PTTG1_CCNB3	0.343	31	32	combination
_ANAPC7_CCNB1_MAD2L1_CCNB2_PTTG2	0.073	31	32	combination
_ANAPC7_CCNB1_MAD2L1_CCNB2_ANAPC10	0.343	31	32	combination
_ANAPC7_CCNB1_MAD2L1_CCNB2_CCNB3	0.127	31	32	combination
_ANAPC7_CCNB1_MAD2L1_PTTG2_ANAPC10	0.656	31	32	combination
_ANAPC7_CCNB1_MAD2L1_PTTG2_CCNB3	0.0637	31	32	combination
_ANAPC7_CCNB1_MAD2L1_ANAPC10_CCNB3	0.371	31	32	combination
_ANAPC7_CCNB1_CDC20_PTTG1_CCNB2	0.507	31	32	combination
_ANAPC7_CCNB1_CDC20_PTTG1_PTTG2	0.489	31	32	combination
_ANAPC7_CCNB1_CDC20_PTTG1_ANAPC10	0.455	31	32	combination
_ANAPC7_CCNB1_CDC20_PTTG1_CCNB3	0.244	31	32	combination
_ANAPC7_CCNB1_CDC20_CCNB2_PTTG2	0.507	31	32	combination
_ANAPC7_CCNB1_CDC20_CCNB2_ANAPC10	0.455	31	32	combination
_ANAPC7_CCNB1_CDC20_CCNB2_CCNB3	0.282	31	32	combination
_ANAPC7_CCNB1_CDC20_PTTG2_ANAPC10	0.656	31	32	combination
_ANAPC7_CCNB1_CDC20_PTTG2_CCNB3	0.188	31	32	combination
_ANAPC7_CCNB1_CDC20_ANAPC10_CCNB3	0.634	31	32	combination
_ANAPC7_CCNB1_PTTG1_CCNB2_PTTG2	0.507	31	32	combination
_ANAPC7_CCNB1_PTTG1_CCNB2_ANAPC10	0.343	31	32	combination
_ANAPC7_CCNB1_PTTG1_CCNB2_CCNB3	0.258	31	32	combination
_ANAPC7_CCNB1_PTTG1_PTTG2_ANAPC10	0.984	31	32	combination
_ANAPC7_CCNB1_PTTG1_PTTG2_CCNB3	0.388	31	32	combination
_ANAPC7_CCNB1_PTTG1_ANAPC10_CCNB3	0.343	31	32	combination
_ANAPC7_CCNB1_CCNB2_PTTG2_ANAPC10	0.507	31	32	combination
_ANAPC7_CCNB1_CCNB2_PTTG2_CCNB3	0.489	31	32	combination
_ANAPC7_CCNB1_CCNB2_ANAPC10_CCNB3	0.343	31	32	combination
_ANAPC7_CCNB1_PTTG2_ANAPC10_CCNB3	0.635	31	32	combination
_ANAPC7_CDK1_MAD2L1_CDC20_PTTG1	0.245	31	32	combination
_ANAPC7_CDK1_MAD2L1_CDC20_CCNB2	0.0986	31	32	combination
_ANAPC7_CDK1_MAD2L1_CDC20_PTTG2	0.198	31	32	combination
_ANAPC7_CDK1_MAD2L1_CDC20_ANAPC10	0.867	31	32	combination
_ANAPC7_CDK1_MAD2L1_CDC20_CCNB3	0.0764	31	32	combination
_ANAPC7_CDK1_MAD2L1_PTTG1_CCNB2	0.43	31	32	combination
_ANAPC7_CDK1_MAD2L1_PTTG1_PTTG2	0.585	31	32	combination
_ANAPC7_CDK1_MAD2L1_PTTG1_ANAPC10	0.491	31	32	combination
_ANAPC7_CDK1_MAD2L1_PTTG1_CCNB3	0.638	31	32	combination
_ANAPC7_CDK1_MAD2L1_CCNB2_PTTG2	0.0618	31	32	combination
_ANAPC7_CDK1_MAD2L1_CCNB2_ANAPC10	0.182	31	32	combination
_ANAPC7_CDK1_MAD2L1_CCNB2_CCNB3	0.0355	31	32	combination
_ANAPC7_CDK1_MAD2L1_PTTG2_ANAPC10	0.217	31	32	combination
_ANAPC7_CDK1_MAD2L1_PTTG2_CCNB3	0.0353	31	32	combination
_ANAPC7_CDK1_MAD2L1_ANAPC10_CCNB3	0.248	31	32	combination
_ANAPC7_CDK1_CDC20_PTTG1_CCNB2	0.507	31	32	combination
_ANAPC7_CDK1_CDC20_PTTG1_PTTG2	0.469	31	32	combination
_ANAPC7_CDK1_CDC20_PTTG1_ANAPC10	0.882	31	32	combination
_ANAPC7_CDK1_CDC20_PTTG1_CCNB3	0.389	31	32	combination
_ANAPC7_CDK1_CDC20_CCNB2_PTTG2	0.507	31	32	combination
_ANAPC7_CDK1_CDC20_CCNB2_ANAPC10	0.952	31	32	combination
_ANAPC7_CDK1_CDC20_CCNB2_CCNB3	0.36	31	32	combination
_ANAPC7_CDK1_CDC20_PTTG2_ANAPC10	0.984	31	32	combination
_ANAPC7_CDK1_CDC20_PTTG2_CCNB3	0.159	31	32	combination
_ANAPC7_CDK1_CDC20_ANAPC10_CCNB3	0.488	31	32	combination
_ANAPC7_CDK1_PTTG1_CCNB2_PTTG2	0.469	31	32	combination
_ANAPC7_CDK1_PTTG1_CCNB2_ANAPC10	0.653	31	32	combination
_ANAPC7_CDK1_PTTG1_CCNB2_CCNB3	0.24	31	32	combination
_ANAPC7_CDK1_PTTG1_PTTG2_ANAPC10	0.613	31	32	combination
_ANAPC7_CDK1_PTTG1_PTTG2_CCNB3	0.469	31	32	combination
_ANAPC7_CDK1_PTTG1_ANAPC10_CCNB3	0.609	31	32	combination
_ANAPC7_CDK1_CCNB2_PTTG2_ANAPC10	0.984	31	32	combination
_ANAPC7_CDK1_CCNB2_PTTG2_CCNB3	0.469	31	32	combination
_ANAPC7_CDK1_CCNB2_ANAPC10_CCNB3	0.609	31	32	combination
_ANAPC7_CDK1_PTTG2_ANAPC10_CCNB3	0.0428	31	32	combination
_ANAPC7_MAD2L1_CDC20_PTTG1_CCNB2	0.229	31	32	combination
_ANAPC7_MAD2L1_CDC20_PTTG1_PTTG2	0.246	31	32	combination
_ANAPC7_MAD2L1_CDC20_PTTG1_ANAPC10	0.627	31	32	combination
_ANAPC7_MAD2L1_CDC20_PTTG1_CCNB3	0.1	31	32	combination
_ANAPC7_MAD2L1_CDC20_CCNB2_PTTG2	0.167	31	32	combination
_ANAPC7_MAD2L1_CDC20_CCNB2_ANAPC10	0.507	31	32	combination
_ANAPC7_MAD2L1_CDC20_CCNB2_CCNB3	0.114	31	32	combination
_ANAPC7_MAD2L1_CDC20_PTTG2_ANAPC10	0.494	31	32	combination
_ANAPC7_MAD2L1_CDC20_PTTG2_CCNB3	0.159	31	32	combination
_ANAPC7_MAD2L1_CDC20_ANAPC10_CCNB3	0.507	31	32	combination
_ANAPC7_MAD2L1_PTTG1_CCNB2_PTTG2	0.469	31	32	combination
_ANAPC7_MAD2L1_PTTG1_CCNB2_ANAPC10	0.527	31	32	combination
_ANAPC7_MAD2L1_PTTG1_CCNB2_CCNB3	0.129	31	32	combination
_ANAPC7_MAD2L1_PTTG1_PTTG2_ANAPC10	0.469	31	32	combination
_ANAPC7_MAD2L1_PTTG1_PTTG2_CCNB3	0.159	31	32	combination
_ANAPC7_MAD2L1_PTTG1_ANAPC10_CCNB3	0.206	31	32	combination
_ANAPC7_MAD2L1_CCNB2_PTTG2_ANAPC10	0.167	31	32	combination
_ANAPC7_MAD2L1_CCNB2_PTTG2_CCNB3	0.178	31	32	combination
_ANAPC7_MAD2L1_CCNB2_ANAPC10_CCNB3	0.291	31	32	combination
_ANAPC7_MAD2L1_PTTG2_ANAPC10_CCNB3	0.136	31	32	combination
_ANAPC7_CDC20_PTTG1_CCNB2_PTTG2	0.469	31	32	combination
_ANAPC7_CDC20_PTTG1_CCNB2_ANAPC10	0.527	31	32	combination
_ANAPC7_CDC20_PTTG1_CCNB2_CCNB3	0.36	31	32	combination
_ANAPC7_CDC20_PTTG1_PTTG2_ANAPC10	0.613	31	32	combination
_ANAPC7_CDC20_PTTG1_PTTG2_CCNB3	0.159	31	32	combination
_ANAPC7_CDC20_PTTG1_ANAPC10_CCNB3	0.521	31	32	combination
_ANAPC7_CDC20_CCNB2_PTTG2_ANAPC10	0.984	31	32	combination
_ANAPC7_CDC20_CCNB2_PTTG2_CCNB3	0.159	31	32	combination
_ANAPC7_CDC20_CCNB2_ANAPC10_CCNB3	0.464	31	32	combination
_ANAPC7_CDC20_PTTG2_ANAPC10_CCNB3	0.238	31	32	combination
_ANAPC7_PTTG1_CCNB2_PTTG2_ANAPC10	0.613	31	32	combination
_ANAPC7_PTTG1_CCNB2_PTTG2_CCNB3	0.469	31	32	combination
_ANAPC7_PTTG1_CCNB2_ANAPC10_CCNB3	0.24	31	32	combination
_ANAPC7_PTTG1_PTTG2_ANAPC10_CCNB3	0.43	31	32	combination
_ANAPC7_CCNB2_PTTG2_ANAPC10_CCNB3	0.417	31	32	combination
_PPP3CA_BUB1B_CCNB1_CDK1_MAD2L1	0.0366	31	32	combination
_PPP3CA_BUB1B_CCNB1_CDK1_CDC20	0.103	31	32	combination
_PPP3CA_BUB1B_CCNB1_CDK1_PTTG1	0.0207	31	32	combination
_PPP3CA_BUB1B_CCNB1_CDK1_CCNB2	0.0694	31	32	combination
_PPP3CA_BUB1B_CCNB1_CDK1_PTTG2	0.013	31	32	combination
_PPP3CA_BUB1B_CCNB1_CDK1_ANAPC10	0.0994	31	32	combination
_PPP3CA_BUB1B_CCNB1_CDK1_CCNB3	0.0559	31	32	combination
_PPP3CA_BUB1B_CCNB1_MAD2L1_CDC20	0.103	31	32	combination
_PPP3CA_BUB1B_CCNB1_MAD2L1_PTTG1	0.0207	31	32	combination
_PPP3CA_BUB1B_CCNB1_MAD2L1_CCNB2	0.0207	31	32	combination
_PPP3CA_BUB1B_CCNB1_MAD2L1_PTTG2	0.00425	31	32	combination
_PPP3CA_BUB1B_CCNB1_MAD2L1_ANAPC10	0.0659	31	32	combination
_PPP3CA_BUB1B_CCNB1_MAD2L1_CCNB3	0.0522	31	32	combination
_PPP3CA_BUB1B_CCNB1_CDC20_PTTG1	0.0207	31	32	combination
_PPP3CA_BUB1B_CCNB1_CDC20_CCNB2	0.0676	31	32	combination
_PPP3CA_BUB1B_CCNB1_CDC20_PTTG2	0.0817	31	32	combination
_PPP3CA_BUB1B_CCNB1_CDC20_ANAPC10	0.0296	31	32	combination
_PPP3CA_BUB1B_CCNB1_CDC20_CCNB3	0.0676	31	32	combination
_PPP3CA_BUB1B_CCNB1_PTTG1_CCNB2	0.0438	31	32	combination
_PPP3CA_BUB1B_CCNB1_PTTG1_PTTG2	0.0572	31	32	combination
_PPP3CA_BUB1B_CCNB1_PTTG1_ANAPC10	0.0597	31	32	combination
_PPP3CA_BUB1B_CCNB1_PTTG1_CCNB3	0.013	31	32	combination
_PPP3CA_BUB1B_CCNB1_CCNB2_PTTG2	0.0438	31	32	combination
_PPP3CA_BUB1B_CCNB1_CCNB2_ANAPC10	0.0152	31	32	combination
_PPP3CA_BUB1B_CCNB1_CCNB2_CCNB3	0.0416	31	32	combination
_PPP3CA_BUB1B_CCNB1_PTTG2_ANAPC10	0.0173	31	32	combination
_PPP3CA_BUB1B_CCNB1_PTTG2_CCNB3	0.00656	31	32	combination
_PPP3CA_BUB1B_CCNB1_ANAPC10_CCNB3	0.0449	31	32	combination
_PPP3CA_BUB1B_CDK1_MAD2L1_CDC20	0.0194	31	32	combination
_PPP3CA_BUB1B_CDK1_MAD2L1_PTTG1	0.0194	31	32	combination
_PPP3CA_BUB1B_CDK1_MAD2L1_CCNB2	0.0194	31	32	combination
_PPP3CA_BUB1B_CDK1_MAD2L1_PTTG2	0.00385	31	32	combination
_PPP3CA_BUB1B_CDK1_MAD2L1_ANAPC10	0.0659	31	32	combination
_PPP3CA_BUB1B_CDK1_MAD2L1_CCNB3	0.0982	31	32	combination
_PPP3CA_BUB1B_CDK1_CDC20_PTTG1	0.0207	31	32	combination
_PPP3CA_BUB1B_CDK1_CDC20_CCNB2	0.0613	31	32	combination
_PPP3CA_BUB1B_CDK1_CDC20_PTTG2	0.0509	31	32	combination
_PPP3CA_BUB1B_CDK1_CDC20_ANAPC10	0.0659	31	32	combination
_PPP3CA_BUB1B_CDK1_CDC20_CCNB3	0.265	31	32	combination
_PPP3CA_BUB1B_CDK1_PTTG1_CCNB2	0.00981	31	32	combination
_PPP3CA_BUB1B_CDK1_PTTG1_PTTG2	0.00447	31	32	combination
_PPP3CA_BUB1B_CDK1_PTTG1_ANAPC10	0.0994	31	32	combination
_PPP3CA_BUB1B_CDK1_PTTG1_CCNB3	0.0757	31	32	combination
_PPP3CA_BUB1B_CDK1_CCNB2_PTTG2	0.00921	31	32	combination
_PPP3CA_BUB1B_CDK1_CCNB2_ANAPC10	0.0659	31	32	combination
_PPP3CA_BUB1B_CDK1_CCNB2_CCNB3	0.0757	31	32	combination
_PPP3CA_BUB1B_CDK1_PTTG2_ANAPC10	0.0268	31	32	combination
_PPP3CA_BUB1B_CDK1_PTTG2_CCNB3	0.00768	31	32	combination
_PPP3CA_BUB1B_CDK1_ANAPC10_CCNB3	0.0528	31	32	combination
_PPP3CA_BUB1B_MAD2L1_CDC20_PTTG1	0.0207	31	32	combination
_PPP3CA_BUB1B_MAD2L1_CDC20_CCNB2	0.0613	31	32	combination
_PPP3CA_BUB1B_MAD2L1_CDC20_PTTG2	0.00263	31	32	combination
_PPP3CA_BUB1B_MAD2L1_CDC20_ANAPC10	0.0659	31	32	combination
_PPP3CA_BUB1B_MAD2L1_CDC20_CCNB3	0.18	31	32	combination
_PPP3CA_BUB1B_MAD2L1_PTTG1_CCNB2	0.0483	31	32	combination
_PPP3CA_BUB1B_MAD2L1_PTTG1_PTTG2	0.00165	31	32	combination
_PPP3CA_BUB1B_MAD2L1_PTTG1_ANAPC10	0.0659	31	32	combination
_PPP3CA_BUB1B_MAD2L1_PTTG1_CCNB3	0.0102	31	32	combination
_PPP3CA_BUB1B_MAD2L1_CCNB2_PTTG2	0.000427	31	32	combination
_PPP3CA_BUB1B_MAD2L1_CCNB2_ANAPC10	0.0659	31	32	combination
_PPP3CA_BUB1B_MAD2L1_CCNB2_CCNB3	0.0982	31	32	combination
_PPP3CA_BUB1B_MAD2L1_PTTG2_ANAPC10	0.00956	31	32	combination
_PPP3CA_BUB1B_MAD2L1_PTTG2_CCNB3	0.0115	31	32	combination
_PPP3CA_BUB1B_MAD2L1_ANAPC10_CCNB3	0.0312	31	32	combination
_PPP3CA_BUB1B_CDC20_PTTG1_CCNB2	0.0623	31	32	combination
_PPP3CA_BUB1B_CDC20_PTTG1_PTTG2	0.206	31	32	combination
_PPP3CA_BUB1B_CDC20_PTTG1_ANAPC10	0.0659	31	32	combination
_PPP3CA_BUB1B_CDC20_PTTG1_CCNB3	0.062	31	32	combination
_PPP3CA_BUB1B_CDC20_CCNB2_PTTG2	0.146	31	32	combination
_PPP3CA_BUB1B_CDC20_CCNB2_ANAPC10	0.0414	31	32	combination
_PPP3CA_BUB1B_CDC20_CCNB2_CCNB3	0.0613	31	32	combination
_PPP3CA_BUB1B_CDC20_PTTG2_ANAPC10	0.0317	31	32	combination
_PPP3CA_BUB1B_CDC20_PTTG2_CCNB3	0.0373	31	32	combination
_PPP3CA_BUB1B_CDC20_ANAPC10_CCNB3	0.0852	31	32	combination
_PPP3CA_BUB1B_PTTG1_CCNB2_PTTG2	0.00447	31	32	combination
_PPP3CA_BUB1B_PTTG1_CCNB2_ANAPC10	0.0597	31	32	combination
_PPP3CA_BUB1B_PTTG1_CCNB2_CCNB3	0.00981	31	32	combination
_PPP3CA_BUB1B_PTTG1_PTTG2_ANAPC10	0.00625	31	32	combination
[truncated: 6,196 more rows]
